# Supplementary material for: CRISPRO: identification of functional protein coding sequences based on genome editing dense mutagenesis
Source: Genome Biol. 2018 Oct 19;19:169. doi: 10.1186/s13059-018-1563-5 (PMC6195731; doi:10.1186/s13059-018-1563-5)
Supplement: Supplementary file 2 — Table S1, Hit analysis RKO, DLD1 and NCI-H1299 cell lines (XLSX 74 kb) [file 13059_2018_1563_MOESM2_ESM.xlsx]

## Sheet: RKO
ensembl_gene_id	ensembl_transcript_id	ensembl_peptide_id	gene_name	transcript_name	APPRIS	mean	std_dev	num_guides	q1	median	q3	iqr	earth_movers_distance	isHitCRISPRO	isNegativeHit	isHitMunoz
ENSG00000167085	ENST00000504124	ENSP00000426433	PHB	PHB-009	MINOR	-2.12899	0.871947	69	-2.65	-2.3	-1.92	0.73	19682.8	TRUE	TRUE	TRUE
ENSG00000100567	ENST00000216455	ENSP00000216455	PSMA3	PSMA3-001	PRINCIPAL:1	-1.74085	0.930782	47	-2.38	-2.02	-1.52	0.86	18468.4	TRUE	TRUE	TRUE
ENSG00000132646	ENST00000379160	ENSP00000368458	PCNA	PCNA-002	PRINCIPAL:1	-1.89933	0.747857	75	-2.42	-1.98	-1.595	0.825	18319.9	TRUE	TRUE	TRUE
ENSG00000110107	ENST00000227524	ENSP00000227524	PRPF19	PRPF19-001	PRINCIPAL:1	-1.79125	0.824044	216	-2.3325	-1.96	-1.485	0.8475	18227.9	TRUE	TRUE	TRUE
ENSG00000183207	ENST00000595090	ENSP00000473172	RUVBL2	RUVBL2-001	PRINCIPAL:1	-1.76688	0.78869	221	-2.34	-1.9	-1.4	0.94	17746.9	TRUE	TRUE	TRUE
ENSG00000100410	ENST00000216252	ENSP00000216252	PHF5A	PHF5A-001	PRINCIPAL:1	-1.96457	0.837992	35	-2.5	-2.09	-1.56	0.94	17497.7	TRUE	TRUE	TRUE
ENSG00000167658	ENST00000309311	ENSP00000307940	EEF2	EEF2-001	PRINCIPAL:1	-1.84474	0.809808	443	-2.385	-1.95	-1.52	0.865	17392.7	TRUE	TRUE	TRUE
ENSG00000204628	ENST00000512805	ENSP00000426909	GNB2L1	GNB2L1-001	PRINCIPAL:1	-1.78321	0.769516	137	-2.36	-1.86	-1.4	0.96	17242	TRUE	TRUE	TRUE
ENSG00000162521	ENST00000373493	ENSP00000362592	RBBP4	RBBP4-001	PRINCIPAL:3	-1.65798	0.823328	124	-2.2325	-1.83	-1.2325	1	17163	TRUE	TRUE	TRUE
ENSG00000175792	ENST00000322623	ENSP00000318297	RUVBL1	RUVBL1-001	PRINCIPAL:1	-1.75527	0.924062	148	-2.3275	-1.875	-1.5675	0.76	16939.8	TRUE	TRUE	TRUE
ENSG00000166851	ENST00000300093	ENSP00000300093	PLK1	PLK1-001	PRINCIPAL:1	-1.85333	0.80779	267	-2.455	-2.03	-1.455	1	16565.9	TRUE	TRUE	TRUE
ENSG00000141543	ENST00000269349	ENSP00000269349	EIF4A3	EIF4A3-001	PRINCIPAL:1	-1.67	0.851766	144	-2.2425	-1.855	-1.325	0.9175	15971.4	TRUE	TRUE	TRUE
ENSG00000154473	ENST00000368865	ENSP00000357858	BUB3	BUB3-001	PRINCIPAL:3	-1.64037	0.832479	109	-2.27	-1.7	-1.24	1.03	15422.4	TRUE	TRUE	TRUE
ENSG00000164109	ENST00000296509	ENSP00000296509	MAD2L1	MAD2L1-001	PRINCIPAL:1	-1.48958	0.864912	48	-1.955	-1.67	-1.295	0.66	15240.3	TRUE	TRUE	TRUE
ENSG00000153107	ENST00000341068	ENSP00000339109	ANAPC1	ANAPC1-001	PRINCIPAL:1	-1.56169	0.837917	534	-2.1375	-1.67	-1.08	1.0575	14848.8	TRUE	TRUE	TRUE
ENSG00000136997	ENST00000377970	ENSP00000367207	MYC	MYC-001	MINOR	-1.66462	0.705301	169	-2.12	-1.71	-1.28	0.84	14813.2	TRUE	TRUE	TRUE
ENSG00000131747	ENST00000423485	ENSP00000411532	TOP2A	TOP2A-001	PRINCIPAL:1	-1.46805	0.914649	303	-2.145	-1.69	-0.885	1.26	14787.3	TRUE	TRUE	TRUE
ENSG00000071127	ENST00000382452	ENSP00000371890	WDR1	WDR1-202	PRINCIPAL:1	-1.34036	0.771587	248	-1.85	-1.5	-0.99	0.86	14740.3	TRUE	TRUE	TRUE
ENSG00000181222	ENST00000322644	ENSP00000314949	POLR2A	POLR2A-001	PRINCIPAL:1	-1.63059	0.921542	903	-2.33	-1.78	-1.035	1.295	14606.9	TRUE	TRUE	TRUE
ENSG00000100462	ENST00000324366	ENSP00000319169	PRMT5	PRMT5-003	PRINCIPAL:1	-1.60173	0.865217	272	-2.2425	-1.71	-1.0925	1.15	14358.5	TRUE	TRUE	TRUE
ENSG00000138160	ENST00000260731	ENSP00000260731	KIF11	KIF11-001	PRINCIPAL:1	-1.46563	0.943302	167	-2.15	-1.75	-0.995	1.155	14207.4	TRUE	TRUE	TRUE
ENSG00000170312	ENST00000395284	ENSP00000378699	CDK1	CDK1-007	PRINCIPAL:2	-1.58474	0.984836	76	-2.25	-1.85	-1.07	1.18	14072.3	TRUE	TRUE	TRUE
ENSG00000100714	ENST00000216605	ENSP00000216605	MTHFD1	MTHFD1-019	PRINCIPAL:1	-1.51124	0.897968	323	-2.1	-1.7	-1.165	0.935	13997.4	TRUE	TRUE	TRUE
ENSG00000105835	ENST00000222553	ENSP00000222553	NAMPT	NAMPT-001	PRINCIPAL:1	-1.34287	0.895772	108	-1.97	-1.48	-0.8825	1.0875	13828.6	TRUE	TRUE	TRUE
ENSG00000124228	ENST00000371764	ENSP00000360828	DDX27	DDX27-001	PRINCIPAL:1	-1.53721	0.886779	315	-2.185	-1.69	-0.995	1.19	13723.8	TRUE	TRUE	TRUE
ENSG00000171720	ENST00000305264	ENSP00000302967	HDAC3	HDAC3-001	PRINCIPAL:1	-1.41661	0.878957	171	-2.04	-1.59	-0.91	1.13	13573.5	TRUE	TRUE	TRUE
ENSG00000204394	ENST00000375663	ENSP00000364815	VARS	VARS-001	PRINCIPAL:1	-1.50571	0.954761	690	-2.18	-1.69	-1	1.18	13442.6	TRUE	TRUE	TRUE
ENSG00000073578	ENST00000264932	ENSP00000264932	SDHA	SDHA-001	PRINCIPAL:1	-1.84813	0.92733	283	-2.42	-2.07	-1.45	0.97	13300.3	TRUE	TRUE	TRUE
ENSG00000126457	ENST00000454376	ENSP00000406162	PRMT1	PRMT1-005	MINOR	-1.49669	0.995699	157	-2.17	-1.76	-1.1	1.07	13217.6	TRUE	TRUE	TRUE
ENSG00000087586	ENST00000347343	ENSP00000216911	AURKA	AURKA-001	PRINCIPAL:1	-1.35046	0.979156	109	-2.06	-1.51	-0.73	1.33	12844.3	TRUE	TRUE	TRUE
ENSG00000182054	ENST00000330062	ENSP00000331897	IDH2	IDH2-001	PRINCIPAL:1	-0.902419	0.55036	215	-1.215	-1.03	-0.78	0.435	12702.9	TRUE	TRUE	TRUE
ENSG00000103510	ENST00000219797	ENSP00000219797	KAT8	KAT8-201	PRINCIPAL:1	-1.43663	0.923451	193	-2.01	-1.62	-0.86	1.15	12559.3	TRUE	TRUE	TRUE
ENSG00000160948	ENST00000292510	ENSP00000292510	VPS28	VPS28-201	PRINCIPAL:1	-1.39779	0.957587	95	-1.99	-1.64	-0.835	1.155	12548.1	TRUE	TRUE	TRUE
ENSG00000116455	ENST00000235090	ENSP00000235090	WDR77	WDR77-001	PRINCIPAL:1	-1.2178	0.900492	141	-1.94	-1.39	-0.6	1.34	12318.2	TRUE	TRUE	TRUE
ENSG00000178999	ENST00000316199	ENSP00000313950	AURKB	AURKB-002	ALTERNATIVE:1	-1.58327	1.14351	153	-2.34	-1.95	-0.66	1.68	12245	TRUE	TRUE	TRUE
ENSG00000122218	ENST00000241704	ENSP00000241704	COPA	COPA-002	PRINCIPAL:1	-1.29319	0.906658	420	-1.9625	-1.37	-0.6875	1.275	12097.8	TRUE	TRUE	TRUE
ENSG00000113522	ENST00000378823	ENSP00000368100	RAD50	RAD50-201	MINOR	-1.06191	0.878277	183	-1.71	-1.26	-0.605	1.105	11917.5	TRUE	TRUE	TRUE
ENSG00000142230	ENST00000270225	ENSP00000270225	SAE1	SAE1-002	PRINCIPAL:1	-1.15079	0.872181	127	-1.785	-1.28	-0.655	1.13	11890.3	TRUE	TRUE	TRUE
ENSG00000126261	ENST00000246548	ENSP00000246548	UBA2	UBA2-001	PRINCIPAL:1	-1.42728	0.888969	173	-2.05	-1.59	-0.84	1.21	11877.6	TRUE	TRUE	TRUE
ENSG00000101161	ENST00000266079	ENSP00000266079	PRPF6	PRPF6-001	PRINCIPAL:1	-1.41685	0.937833	432	-2.0525	-1.57	-0.91	1.1425	11836.2	TRUE	TRUE	TRUE
ENSG00000134058	ENST00000256443	ENSP00000256443	CDK7	CDK7-001	PRINCIPAL:1	-1.2956	0.981774	100	-2.02	-1.43	-0.74	1.28	11423.6	TRUE	TRUE	TRUE
ENSG00000163811	ENST00000407426	ENSP00000384302	WDR43	WDR43-001	PRINCIPAL:1	-1.32246	0.844341	179	-1.905	-1.44	-0.815	1.09	11410.8	TRUE	TRUE	TRUE
ENSG00000115524	ENST00000335508	ENSP00000335321	SF3B1	SF3B1-001	PRINCIPAL:1	-1.25667	0.974252	315	-2.04	-1.33	-0.68	1.36	11204.2	TRUE	TRUE	TRUE
ENSG00000196365	ENST00000360614	ENSP00000353826	LONP1	LONP1-001	PRINCIPAL:1	-1.14886	0.770206	466	-1.72	-1.295	-0.7	1.02	11142.3	TRUE	TRUE	TRUE
ENSG00000092201	ENST00000216297	ENSP00000216297	SUPT16H	SUPT16H-001	PRINCIPAL:1	-1.15485	0.901823	237	-1.81	-1.26	-0.57	1.24	10998.9	TRUE	TRUE	TRUE
ENSG00000105401	ENST00000222005	ENSP00000222005	CDC37	CDC37-001	PRINCIPAL:1	-1.14384	0.807359	164	-1.87	-1.075	-0.5975	1.2725	10762.8	TRUE	TRUE	TRUE
ENSG00000165392	ENST00000298139	ENSP00000298139	WRN	WRN-001	PRINCIPAL:1	-1.14428	0.990819	318	-1.9775	-1.245	-0.4425	1.535	10540.6	TRUE	TRUE	TRUE
ENSG00000121879	ENST00000263967	ENSP00000263967	PIK3CA	PIK3CA-001	PRINCIPAL:1	-0.829355	0.673431	217	-1.3	-0.98	-0.54	0.76	10493.7	TRUE	TRUE	TRUE
ENSG00000141564	ENST00000306801	ENSP00000307272	RPTOR	RPTOR-001	PRINCIPAL:1	-1.07322	0.813716	584	-1.68	-1.18	-0.54	1.14	10479.1	TRUE	TRUE	TRUE
ENSG00000149262	ENST00000534064	ENSP00000434466	INTS4	INTS4-001	PRINCIPAL:1	-1.17824	0.931212	279	-1.845	-1.2	-0.635	1.21	10441.7	TRUE	TRUE	TRUE
ENSG00000136807	ENST00000373264	ENSP00000362361	CDK9	CDK9-001	PRINCIPAL:1	-1.11288	1.06921	170	-1.975	-1.385	-0.24	1.735	10214.4	TRUE	TRUE	TRUE
ENSG00000141367	ENST00000269122	ENSP00000269122	CLTC	CLTC-001	PRINCIPAL:1	-1.07594	0.847519	362	-1.675	-1.18	-0.6125	1.0625	9769.34	TRUE	TRUE	TRUE
ENSG00000020922	ENST00000323929	ENSP00000325863	MRE11A	MRE11A-001	PRINCIPAL:2	-0.969044	0.894866	136	-1.67	-1.09	-0.225	1.445	9538	TRUE	TRUE	TRUE
ENSG00000198793	ENST00000361445	ENSP00000354558	MTOR	MTOR-001	PRINCIPAL:1	-0.968832	0.820067	976	-1.5825	-1.05	-0.39	1.1925	8998.1	TRUE	TRUE	TRUE
ENSG00000175054	ENST00000350721	ENSP00000343741	ATR	ATR-001	PRINCIPAL:1	-1.16422	0.915871	548	-1.83	-1.3	-0.6375	1.1925	8853.48	TRUE	TRUE	TRUE
ENSG00000112742	ENST00000369798	ENSP00000358813	TTK	TTK-001	PRINCIPAL:3	-0.940127	0.876475	158	-1.5475	-1.045	-0.365	1.1825	8852.09	TRUE	TRUE	TRUE
ENSG00000108592	ENST00000427159	ENSP00000396673	FTSJ3	FTSJ3-001	PRINCIPAL:1	-1.14474	0.915219	321	-1.81	-1.22	-0.52	1.29	8125.7	TRUE	TRUE	TRUE
ENSG00000161547	ENST00000359995	ENSP00000353089	SRSF2	SRSF2-001	PRINCIPAL:1	-1.01691	1.02275	110	-1.95	-0.835	-0.165	1.785	8024.37	TRUE	TRUE	TRUE
ENSG00000113712	ENST00000377843	ENSP00000367074	CSNK1A1	CSNK1A1-201	PRINCIPAL:3	-0.484646	0.573794	99	-0.83	-0.52	-0.27	0.56	7893.31	TRUE	TRUE	TRUE
ENSG00000124784	ENST00000379834	ENSP00000369162	RIOK1	RIOK1-001	PRINCIPAL:1	-0.883333	0.955941	117	-1.66	-0.85	-0.31	1.35	7619.42	TRUE	TRUE	TRUE
ENSG00000173207	ENST00000308987	ENSP00000311083	CKS1B	CKS1B-001	PRINCIPAL:1	-0.927826	1.01593	23	-1.85	-0.93	-0.125	1.725	7519.19	TRUE	TRUE	TRUE
ENSG00000135679	ENST00000462284	ENSP00000417281	MDM2	MDM2-001	ALTERNATIVE:2	-0.964	0.884799	110	-1.505	-0.845	-0.4425	1.0625	7475.36	TRUE	TRUE	TRUE
ENSG00000086758	ENST00000262854	ENSP00000262854	HUWE1	HUWE1-201	PRINCIPAL:1	-0.821503	0.654875	1577	-1.28	-0.83	-0.4	0.88	7339.26	TRUE	TRUE	TRUE
ENSG00000136824	ENST00000374787	ENSP00000363919	SMC2	SMC2-002	PRINCIPAL:1	-0.814211	1.05129	209	-1.66	-0.9	-0.01	1.65	7052.74	TRUE	TRUE	TRUE
ENSG00000099956	ENST00000263121	ENSP00000263121	SMARCB1	SMARCB1-001	PRINCIPAL:3	-0.50369	0.603264	168	-0.96	-0.48	-0.0775	0.8825	6807.97	TRUE	TRUE	TRUE
ENSG00000166483	ENST00000450114	ENSP00000402084	WEE1	WEE1-001	PRINCIPAL:1	-0.952848	0.971932	151	-1.685	-0.78	-0.265	1.42	6805.2	TRUE	TRUE	TRUE
ENSG00000163584	ENST00000295830	ENSP00000346080	RPL22L1	RPL22L1-001	PRINCIPAL:2	-0.939	0.969431	30	-1.595	-0.67	-0.235	1.36	6794.78	TRUE	TRUE	TRUE
ENSG00000132604	ENST00000254942	ENSP00000254942	TERF2	TERF2-001	PRINCIPAL:3	-0.955851	1.00494	188	-1.7425	-0.825	-0.17	1.5725	6424.81	TRUE	TRUE	TRUE
ENSG00000175592	ENST00000312562	ENSP00000310170	FOSL1	FOSL1-001	PRINCIPAL:1	-0.775986	0.857833	147	-1.185	-0.58	-0.225	0.96	6165.01	TRUE	TRUE	TRUE
ENSG00000111642	ENST00000357008	ENSP00000349508	CHD4	CHD4-202	PRINCIPAL:3	-0.870705	0.927495	681	-1.6	-0.75	-0.2	1.4	6124.54	TRUE	TRUE	TRUE
ENSG00000149136	ENST00000278412	ENSP00000278412	SSRP1	SSRP1-001	PRINCIPAL:1	-0.770242	0.859332	248	-1.4475	-0.665	-0.16	1.2875	6074.41	TRUE	TRUE	TRUE
ENSG00000088325	ENST00000300403	ENSP00000300403	TPX2	TPX2-001	PRINCIPAL:1	-0.748421	0.833592	209	-1.27	-0.71	-0.24	1.03	4652.42	TRUE	TRUE	TRUE
ENSG00000141867	ENST00000263377	ENSP00000263377	BRD4	BRD4-001	PRINCIPAL:1	-0.575016	0.70305	614	-0.94	-0.515	-0.125	0.815	4572.67	TRUE	TRUE	TRUE
ENSG00000116560	ENST00000357214	ENSP00000349748	SFPQ	SFPQ-001	PRINCIPAL:1	-0.635512	0.876212	283	-1.02	-0.5	-0.065	0.955	3537.55	TRUE	TRUE	TRUE
ENSG00000198625	ENST00000367182	ENSP00000356150	MDM4	MDM4-001	PRINCIPAL:1	-0.206184	0.373417	76	-0.385	-0.235	-0.0375	0.3475	9196.97	TRUE	TRUE	FALSE
ENSG00000103653	ENST00000439220	ENSP00000414764	CSK	CSK-002	PRINCIPAL:1	-0.305613	0.407425	212	-0.55	-0.35	-0.1275	0.4225	8968.16	TRUE	TRUE	FALSE
ENSG00000114650	ENST00000265565	ENSP00000265565	SCAP	SCAP-001	PRINCIPAL:1	-0.352519	0.535818	655	-0.635	-0.37	-0.07	0.565	7153.66	TRUE	TRUE	FALSE
ENSG00000028116	ENST00000340157	ENSP00000342381	VRK2	VRK2-001	PRINCIPAL:3	0.696887	0.18495	106	0.5925	0.72	0.81	0.2175	17084.8	TRUE	FALSE	FALSE
ENSG00000196099	ENST00000309154	ENSP00000311038	OR6M1	OR6M1-001	PRINCIPAL:1	0.679208	0.237212	101	0.55	0.68	0.83	0.28	16738	TRUE	FALSE	FALSE
ENSG00000148737	ENST00000369397	ENSP00000358404	TCF7L2	TCF7L2-003	PRINCIPAL:3	0.663082	0.358203	292	0.5575	0.73	0.8425	0.285	16449.6	TRUE	FALSE	FALSE
ENSG00000204694	ENST00000377147	ENSP00000366352	OR11A1	OR11A1-201	PRINCIPAL:1	0.650288	0.368538	104	0.575	0.715	0.86	0.285	16260.8	TRUE	FALSE	FALSE
ENSG00000146648	ENST00000275493	ENSP00000275493	EGFR	EGFR-001	PRINCIPAL:1	0.645058	0.283841	514	0.52	0.68	0.82	0.3	16165.3	TRUE	FALSE	FALSE
ENSG00000129514	ENST00000250448	ENSP00000250448	FOXA1	FOXA1-001	PRINCIPAL:1	0.642602	0.265611	246	0.54	0.66	0.81	0.27	16104.8	TRUE	FALSE	FALSE
ENSG00000108061	ENST00000369452	ENSP00000358464	SHOC2	SHOC2-001	PRINCIPAL:1	0.639858	0.24673	141	0.53	0.65	0.8	0.27	16076.1	TRUE	FALSE	FALSE
ENSG00000073712	ENST00000343279	ENSP00000342858	FERMT2	FERMT2-201	ALTERNATIVE:1	0.638133	0.2205	166	0.51	0.645	0.76	0.25	16038.7	TRUE	FALSE	FALSE
ENSG00000118513	ENST00000341911	ENSP00000339992	MYB	MYB-002	ALTERNATIVE:1	0.619449	0.258926	236	0.48	0.65	0.7625	0.2825	15732.8	TRUE	FALSE	FALSE
ENSG00000116044	ENST00000397062	ENSP00000380252	NFE2L2	NFE2L2-001	MINOR	0.617172	0.234686	145	0.48	0.61	0.75	0.27	15663.4	TRUE	FALSE	FALSE
ENSG00000132155	ENST00000251849	ENSP00000251849	RAF1	RAF1-001	PRINCIPAL:1	0.596169	0.280033	201	0.47	0.63	0.77	0.3	15329.4	TRUE	FALSE	FALSE
ENSG00000168036	ENST00000396185	ENSP00000379488	CTNNB1	CTNNB1-002	PRINCIPAL:1	0.589792	0.243791	240	0.46	0.6	0.75	0.29	15219.9	TRUE	FALSE	FALSE
ENSG00000141510	ENST00000269305	ENSP00000269305	TP53	TP53-001	PRINCIPAL:1	0.569236	0.449027	157	0.49	0.65	0.8	0.31	14687.5	TRUE	FALSE	FALSE
ENSG00000177082	ENST00000434634	ENSP00000387982	WDR73	WDR73-001	PRINCIPAL:1	0.559762	0.358003	168	0.4575	0.6	0.735	0.2775	14685.3	TRUE	FALSE	FALSE
ENSG00000166363	ENST00000379831	ENSP00000369159	OR10A5	OR10A5-201	MINOR	0.559412	0.515715	102	0.49	0.63	0.7875	0.2975	14659.1	TRUE	FALSE	FALSE
ENSG00000185022	ENST00000538320	ENSP00000442060	MAFF	MAFF-202	PRINCIPAL:1	0.557778	0.487156	63	0.46	0.64	0.85	0.39	14621.5	TRUE	FALSE	FALSE
ENSG00000108753	ENST00000225893	ENSP00000225893	HNF1B	HNF1B-001	PRINCIPAL:1	0.546324	0.41371	253	0.41	0.61	0.77	0.36	14422.6	TRUE	FALSE	FALSE
ENSG00000173575	ENST00000394196	ENSP00000377747	CHD2	CHD2-001	PRINCIPAL:1	0.520872	0.296982	539	0.41	0.56	0.7	0.29	14089.8	TRUE	FALSE	FALSE
ENSG00000160710	ENST00000368474	ENSP00000357459	ADAR	ADAR-001	PRINCIPAL:3	0.515941	0.272776	478	0.3625	0.53	0.68	0.3175	13962.7	TRUE	FALSE	FALSE
ENSG00000117713	ENST00000324856	ENSP00000320485	ARID1A	ARID1A-001	PRINCIPAL:3	0.545049	0.361189	1131	0.43	0.59	0.74	0.31	13938.9	TRUE	FALSE	FALSE
ENSG00000100442	ENST00000396062	ENSP00000379374	FKBP3	FKBP3-201	PRINCIPAL:1	0.508605	0.227864	43	0.34	0.52	0.67	0.33	13909.2	TRUE	FALSE	FALSE
ENSG00000172146	ENST00000304094	ENSP00000305207	OR1A1	OR1A1-001	PRINCIPAL:1	0.508036	0.443895	112	0.4175	0.59	0.7425	0.325	13834.7	TRUE	FALSE	FALSE
ENSG00000164654	ENST00000340080	ENSP00000339881	MIOS	MIOS-001	PRINCIPAL:1	0.50155	0.223441	200	0.3575	0.495	0.6425	0.285	13731.7	TRUE	FALSE	FALSE
ENSG00000180433	ENST00000368144	ENSP00000357126	OR6K6	OR6K6-001	PRINCIPAL:1	0.501389	0.369264	108	0.36	0.52	0.7225	0.3625	13679.1	TRUE	FALSE	FALSE
ENSG00000004487	ENST00000400181	ENSP00000383042	KDM1A	KDM1A-002	ALTERNATIVE:2	0.496879	0.27149	298	0.3325	0.52	0.6775	0.345	13609.4	TRUE	FALSE	FALSE
ENSG00000051382	ENST00000289153	ENSP00000289153	PIK3CB	PIK3CB-201	PRINCIPAL:1	0.576872	0.311342	243	0.42	0.61	0.75	0.33	13578.9	TRUE	FALSE	FALSE
ENSG00000100749	ENST00000216639	ENSP00000216639	VRK1	VRK1-001	PRINCIPAL:1	0.49	0.261469	95	0.315	0.47	0.67	0.355	13514.1	TRUE	FALSE	FALSE
ENSG00000125618	ENST00000429538	ENSP00000395498	PAX8	PAX8-001	PRINCIPAL:1	0.542519	0.37343	258	0.44	0.605	0.75	0.31	13246.5	TRUE	FALSE	FALSE
ENSG00000140443	ENST00000268035	ENSP00000268035	IGF1R	IGF1R-001	PRINCIPAL:3	0.605918	0.355922	588	0.52	0.655	0.78	0.26	13239.3	TRUE	FALSE	FALSE
ENSG00000133703	ENST00000256078	ENSP00000256078	KRAS	KRAS-004	PRINCIPAL:4	0.45641	0.239303	39	0.29	0.44	0.64	0.35	13074.2	TRUE	FALSE	FALSE
ENSG00000100393	ENST00000263253	ENSP00000263253	EP300	EP300-001	PRINCIPAL:1	0.440415	0.390537	891	0.31	0.48	0.66	0.35	12643.5	TRUE	FALSE	FALSE
ENSG00000167468	ENST00000354171	ENSP00000346103	GPX4	GPX4-002	PRINCIPAL:1	0.410341	0.386926	88	0.2975	0.445	0.65	0.3525	12266.9	TRUE	FALSE	FALSE
ENSG00000018408	ENST00000465804	ENSP00000419465	WWTR1	WWTR1-001	PRINCIPAL:1	0.398333	0.29187	180	0.2575	0.42	0.5825	0.325	12141.2	TRUE	FALSE	FALSE
ENSG00000106462	ENST00000320356	ENSP00000320147	EZH2	EZH2-004	PRINCIPAL:4	0.408011	0.300964	186	0.21	0.41	0.5875	0.3775	12046.6	TRUE	FALSE	FALSE
ENSG00000105173	ENST00000262643	ENSP00000262643	CCNE1	CCNE1-001	PRINCIPAL:1	0.399855	0.485855	138	0.33	0.49	0.63	0.3	11951.2	TRUE	FALSE	FALSE
ENSG00000165699	ENST00000298552	ENSP00000298552	TSC1	TSC1-001	PRINCIPAL:1	0.397099	0.408538	393	0.25	0.45	0.64	0.39	11950.7	TRUE	FALSE	FALSE
ENSG00000198517	ENST00000343242	ENSP00000344903	MAFK	MAFK-001	PRINCIPAL:1	0.394219	0.60658	64	0.37	0.555	0.7325	0.3625	11847	TRUE	FALSE	FALSE
ENSG00000119042	ENST00000417098	ENSP00000401112	SATB2	SATB2-001	PRINCIPAL:1	0.611164	0.409206	292	0.48	0.69	0.83	0.35	11839.3	TRUE	FALSE	FALSE
ENSG00000074266	ENST00000263360	ENSP00000263360	EED	EED-001	PRINCIPAL:1	0.371584	0.266416	101	0.23	0.39	0.53	0.3	11791.4	TRUE	FALSE	FALSE
ENSG00000104885	ENST00000398665	ENSP00000381657	DOT1L	DOT1L-001	PRINCIPAL:1	0.3879	0.42159	800	0.25	0.44	0.6	0.35	11775.7	TRUE	FALSE	FALSE
ENSG00000167548	ENST00000301067	ENSP00000301067	KMT2D	KMT2D-001	PRINCIPAL:1	0.358251	0.461104	2991	0.225	0.44	0.62	0.395	11218.6	TRUE	FALSE	FALSE
ENSG00000171552	ENST00000307677	ENSP00000302564	BCL2L1	BCL2L1-004	PRINCIPAL:1	0.346455	0.294122	110	0.17	0.36	0.52	0.35	11194.7	TRUE	FALSE	FALSE
ENSG00000100030	ENST00000215832	ENSP00000215832	MAPK1	MAPK1-001	PRINCIPAL:1	0.340345	0.33469	116	0.1975	0.33	0.5	0.3025	11135.7	TRUE	FALSE	FALSE
ENSG00000028310	ENST00000467963	ENSP00000419765	BRD9	BRD9-001	PRINCIPAL:2	0.332	0.360563	215	0.18	0.35	0.53	0.35	10984.4	TRUE	FALSE	FALSE
ENSG00000172208	ENST00000302329	ENSP00000307751	OR4X2	OR4X2-002	PRINCIPAL:1	0.431524	0.615675	105	0.43	0.58	0.73	0.3	10892.3	TRUE	FALSE	FALSE
ENSG00000110092	ENST00000227507	ENSP00000227507	CCND1	CCND1-001	PRINCIPAL:1	0.272891	0.310047	128	0.12	0.3	0.43	0.31	10890.6	TRUE	FALSE	FALSE
ENSG00000083168	ENST00000396930	ENSP00000380136	KAT6A	KAT6A-201	PRINCIPAL:2	0.329831	0.400242	593	0.15	0.37	0.55	0.4	10854.9	TRUE	FALSE	FALSE
ENSG00000136939	ENST00000259466	ENSP00000259466	OR1L4	OR1L4-001	PRINCIPAL:1	0.381683	0.639711	101	0.34	0.52	0.68	0.34	10637.4	TRUE	FALSE	FALSE
ENSG00000197063	ENST00000357736	ENSP00000350369	MAFG	MAFG-001	PRINCIPAL:1	0.339412	0.660667	68	0.185	0.495	0.6875	0.5025	10570.6	TRUE	FALSE	FALSE
ENSG00000228198	ENST00000456743	ENSP00000389625	OR2M3	OR2M3-001	PRINCIPAL:1	0.263194	0.768475	72	0.11	0.445	0.7425	0.6325	10195.1	TRUE	FALSE	FALSE
ENSG00000135801	ENST00000258281	ENSP00000258281	TAF5L	TAF5L-201	PRINCIPAL:1	0.26608	0.327767	199	0.05	0.26	0.45	0.4	10131.4	TRUE	FALSE	FALSE
ENSG00000162613	ENST00000370768	ENSP00000359804	FUBP1	FUBP1-002	PRINCIPAL:1	0.223482	0.411443	224	0.095	0.3	0.44	0.345	10010.5	TRUE	FALSE	FALSE
ENSG00000143384	ENST00000369026	ENSP00000358022	MCL1	MCL1-001	PRINCIPAL:1	0.253636	0.40021	154	0.06	0.255	0.4675	0.4075	9501.94	TRUE	FALSE	FALSE
ENSG00000127616	ENST00000358026	ENSP00000350720	SMARCA4	SMARCA4-201	MINOR	0.236845	0.437213	767	0.05	0.29	0.48	0.43	9462.07	TRUE	FALSE	FALSE
ENSG00000119414	ENST00000451402	ENSP00000392147	PPP6C	PPP6C-203	MINOR	-1.01161	1.11874	87	-1.935	-1.32	0.09	2.025	8579.77	FALSE	TRUE	TRUE
ENSG00000136238	ENST00000356142	ENSP00000348461	RAC1	RAC1-002	MINOR	-0.429014	0.657083	71	-0.915	-0.35	0.055	0.97	5347.88	FALSE	TRUE	TRUE
ENSG00000005339	ENST00000262367	ENSP00000262367	CREBBP	CREBBP-001	PRINCIPAL:1	-0.545204	0.799578	1076	-1.0325	-0.53	0.01	1.0425	3697.05	FALSE	TRUE	TRUE
ENSG00000102974	ENST00000264010	ENSP00000264010	CTCF	CTCF-001	PRINCIPAL:1	-0.495294	0.919291	221	-0.91	-0.29	0.23	1.14	2119.43	FALSE	TRUE	TRUE
ENSG00000099942	ENST00000354336	ENSP00000346300	CRKL	CRKL-001	PRINCIPAL:1	-0.120588	0.373305	119	-0.355	-0.12	0.125	0.48	8504.03	FALSE	TRUE	FALSE
ENSG00000253729	ENST00000314191	ENSP00000313420	PRKDC	PRKDC-201	PRINCIPAL:4	-0.167119	0.43129	1180	-0.4	-0.18	0.06	0.46	8412.33	FALSE	TRUE	FALSE
ENSG00000123374	ENST00000266970	ENSP00000266970	CDK2	CDK2-001	PRINCIPAL:1	-0.19392	0.480353	125	-0.37	-0.21	0.01	0.38	8009.93	FALSE	TRUE	FALSE
ENSG00000177565	ENST00000457928	ENSP00000413251	TBL1XR1	TBL1XR1-002	PRINCIPAL:1	-0.223622	0.453415	127	-0.5	-0.23	0.06	0.56	7663.85	FALSE	TRUE	FALSE
ENSG00000176555	ENST00000319988	ENSP00000321447	OR4S1	OR4S1-001	PRINCIPAL:1	-0.139604	0.500817	101	-0.34	-0.06	0.14	0.48	7490.69	FALSE	TRUE	FALSE
ENSG00000049618	ENST00000346085	ENSP00000344546	ARID1B	ARID1B-001	ALTERNATIVE:2	-0.197665	0.537698	925	-0.54	-0.22	0.19	0.73	6387.57	FALSE	TRUE	FALSE
ENSG00000184634	ENST00000333646	ENSP00000333125	MED12	MED12-201	ALTERNATIVE:2	-0.2785	0.580189	860	-0.67	-0.29	0.0925	0.7625	6235.55	FALSE	TRUE	FALSE
ENSG00000157764	ENST00000288602	ENSP00000288602	BRAF	BRAF-001	PRINCIPAL:1	-0.399404	0.666622	218	-0.86	-0.38	0.05	0.91	5295.16	FALSE	TRUE	FALSE
ENSG00000145604	ENST00000274255	ENSP00000274255	SKP2	SKP2-002	PRINCIPAL:1	0.137902	0.377389	143	-0.04	0.1	0.345	0.385	9291.78	FALSE	FALSE	FALSE
ENSG00000135446	ENST00000257904	ENSP00000257904	CDK4	CDK4-001	PRINCIPAL:1	0.0689516	0.352297	124	-0.115	0.11	0.285	0.4	9256.69	FALSE	FALSE	FALSE
ENSG00000133895	ENST00000443283	ENSP00000396940	MEN1	MEN1-204	PRINCIPAL:3	0.165629	0.404772	302	-0.0075	0.18	0.39	0.3975	9058.33	FALSE	FALSE	FALSE
ENSG00000180228	ENST00000325748	ENSP00000318176	PRKRA	PRKRA-001	PRINCIPAL:1	0.147403	0.380133	77	-0.06	0.15	0.37	0.43	8866.87	FALSE	FALSE	FALSE
ENSG00000079999	ENST00000393623	ENSP00000377245	KEAP1	KEAP1-002	PRINCIPAL:1	0.164291	0.388887	296	-0.08	0.16	0.39	0.47	8795.42	FALSE	FALSE	FALSE
ENSG00000146247	ENST00000275034	ENSP00000275034	PHIP	PHIP-001	PRINCIPAL:1	0.139138	0.384741	383	-0.12	0.09	0.38	0.5	8590.24	FALSE	FALSE	FALSE
ENSG00000107263	ENST00000372190	ENSP00000361264	RAPGEF1	RAPGEF1-201	PRINCIPAL:4	0.107882	0.402365	458	-0.12	0.11	0.35	0.47	8061.82	FALSE	FALSE	FALSE
ENSG00000177606	ENST00000371222	ENSP00000360266	JUN	JUN-001	PRINCIPAL:1	0.0820625	0.481115	160	-0.14	0.12	0.3925	0.5325	7351.96	FALSE	FALSE	FALSE
ENSG00000065911	ENST00000394053	ENSP00000377617	MTHFD2	MTHFD2-001	PRINCIPAL:1	0.0686792	0.68218	106	-0.09	0.265	0.4775	0.5675	6593.84	FALSE	FALSE	FALSE
ENSG00000227345	ENST00000402038	ENSP00000384408	PARG	PARG-001	PRINCIPAL:1	0.0841667	0.622881	120	-0.28	0.25	0.485	0.765	6481.28	FALSE	FALSE	FALSE
ENSG00000137693	ENST00000282441	ENSP00000282441	YAP1	YAP1-002	PRINCIPAL:3	-0.0164362	0.522738	188	-0.21	0.04	0.28	0.49	5898.22	FALSE	FALSE	FALSE
ENSG00000179295	ENST00000351677	ENSP00000340944	PTPN11	PTPN11-001	PRINCIPAL:1	-0.00357143	0.577171	168	-0.45	0.105	0.425	0.875	5552.92	FALSE	FALSE	FALSE

## Sheet: DLD1
ensembl_gene_id	ensembl_transcript_id	ensembl_peptide_id	gene_name	transcript_name	APPRIS	mean	std_dev	num_guides	q1	median	q3	iqr	earth_movers_distance	isHitCRISPRO	isNegativeHit	isHitMunoz
ENSG00000132646	ENST00000379160	ENSP00000368458	PCNA	PCNA-002	PRINCIPAL:1	-2.04345	0.911907	75	-2.69979	-2.21347	-1.69868	1.00111	19475.9	TRUE	TRUE	TRUE
ENSG00000167085	ENST00000504124	ENSP00000426433	PHB	PHB-009	MINOR	-2.24411	1.10785	69	-2.96344	-2.47105	-2.02687	0.936568	18956.7	TRUE	TRUE	TRUE
ENSG00000175792	ENST00000322623	ENSP00000318297	RUVBL1	RUVBL1-001	PRINCIPAL:1	-1.93103	1.07326	148	-2.70565	-2.19213	-1.52024	1.18541	18363.9	TRUE	TRUE	TRUE
ENSG00000100410	ENST00000216252	ENSP00000216252	PHF5A	PHF5A-001	PRINCIPAL:1	-1.85452	1.19037	35	-2.64425	-2.15891	-1.67446	0.969797	17599	TRUE	TRUE	TRUE
ENSG00000141543	ENST00000269349	ENSP00000269349	EIF4A3	EIF4A3-001	PRINCIPAL:1	-1.76337	0.977236	144	-2.45221	-1.94238	-1.26645	1.18577	17590.5	TRUE	TRUE	TRUE
ENSG00000166851	ENST00000300093	ENSP00000300093	PLK1	PLK1-001	PRINCIPAL:1	-1.78229	0.930507	267	-2.50448	-1.97512	-1.10618	1.39829	17286	TRUE	TRUE	TRUE
ENSG00000196365	ENST00000360614	ENSP00000353826	LONP1	LONP1-001	PRINCIPAL:1	-1.63156	0.915631	466	-2.31296	-1.75688	-1.09845	1.2145	16539.9	TRUE	TRUE	TRUE
ENSG00000162521	ENST00000373493	ENSP00000362592	RBBP4	RBBP4-001	PRINCIPAL:3	-1.56233	0.967266	124	-2.22937	-1.72253	-1.11736	1.11201	15644.7	TRUE	TRUE	TRUE
ENSG00000110107	ENST00000227524	ENSP00000227524	PRPF19	PRPF19-001	PRINCIPAL:1	-1.65489	1.04076	216	-2.37878	-1.92055	-0.936698	1.44209	15616.4	TRUE	TRUE	TRUE
ENSG00000167658	ENST00000309311	ENSP00000307940	EEF2	EEF2-001	PRINCIPAL:1	-1.67029	1.02618	443	-2.4447	-1.89132	-1.08813	1.35657	15486.6	TRUE	TRUE	TRUE
ENSG00000183207	ENST00000595090	ENSP00000473172	RUVBL2	RUVBL2-001	PRINCIPAL:1	-1.68482	1.07061	221	-2.45267	-1.87871	-0.993375	1.4593	15126.8	TRUE	TRUE	TRUE
ENSG00000170312	ENST00000395284	ENSP00000378699	CDK1	CDK1-007	PRINCIPAL:2	-1.70748	1.10517	76	-2.46319	-2.01154	-1.14504	1.31815	15049.9	TRUE	TRUE	TRUE
ENSG00000154473	ENST00000368865	ENSP00000357858	BUB3	BUB3-001	PRINCIPAL:3	-1.63303	1.11858	109	-2.49181	-1.88835	-1.04139	1.45042	15005.8	TRUE	TRUE	TRUE
ENSG00000133703	ENST00000256078	ENSP00000256078	KRAS	KRAS-004	PRINCIPAL:4	-1.17772	0.922838	39	-1.80952	-1.40088	-0.82415	0.985367	14980.4	TRUE	TRUE	TRUE
ENSG00000100462	ENST00000324366	ENSP00000319169	PRMT5	PRMT5-003	PRINCIPAL:1	-1.3939	0.9345	272	-2.1403	-1.4701	-0.72576	1.41454	14854.6	TRUE	TRUE	TRUE
ENSG00000204628	ENST00000512805	ENSP00000426909	GNB2L1	GNB2L1-001	PRINCIPAL:1	-1.31372	0.807564	137	-1.82887	-1.36623	-0.903757	0.925111	14776.7	TRUE	TRUE	TRUE
ENSG00000160948	ENST00000292510	ENSP00000292510	VPS28	VPS28-201	PRINCIPAL:1	-1.487	1.06064	95	-2.24889	-1.72891	-0.83605	1.41284	14257	TRUE	TRUE	TRUE
ENSG00000114650	ENST00000265565	ENSP00000265565	SCAP	SCAP-001	PRINCIPAL:1	-1.34568	0.905839	655	-2.0565	-1.45684	-0.75566	1.30084	13902.9	TRUE	TRUE	TRUE
ENSG00000163811	ENST00000407426	ENSP00000384302	WDR43	WDR43-001	PRINCIPAL:1	-1.51587	1.021	179	-2.35714	-1.63583	-0.812673	1.54447	13901.5	TRUE	TRUE	TRUE
ENSG00000164109	ENST00000296509	ENSP00000296509	MAD2L1	MAD2L1-001	PRINCIPAL:1	-1.65059	1.28113	48	-2.6996	-1.90563	-1.18038	1.51922	13795.9	TRUE	TRUE	TRUE
ENSG00000116455	ENST00000235090	ENSP00000235090	WDR77	WDR77-001	PRINCIPAL:1	-1.2837	1.01066	141	-2.09699	-1.3537	-0.650889	1.4461	13793.6	TRUE	TRUE	TRUE
ENSG00000138160	ENST00000260731	ENSP00000260731	KIF11	KIF11-001	PRINCIPAL:1	-1.39858	1.073	167	-2.11205	-1.61426	-0.663198	1.44885	13575.3	TRUE	TRUE	TRUE
ENSG00000100567	ENST00000216455	ENSP00000216455	PSMA3	PSMA3-001	PRINCIPAL:1	-1.32658	1.08717	47	-2.09138	-1.48775	-0.549695	1.54169	13352.8	TRUE	TRUE	TRUE
ENSG00000136997	ENST00000377970	ENSP00000367207	MYC	MYC-001	MINOR	-1.30205	0.75818	169	-1.71734	-1.36886	-0.996828	0.720509	13292.2	TRUE	TRUE	TRUE
ENSG00000126457	ENST00000454376	ENSP00000406162	PRMT1	PRMT1-005	MINOR	-1.3543	1.14086	157	-2.2835	-1.59375	-0.481007	1.80249	13246.2	TRUE	TRUE	TRUE
ENSG00000204394	ENST00000375663	ENSP00000364815	VARS	VARS-001	PRINCIPAL:1	-1.35514	1.09513	690	-2.22466	-1.53312	-0.584368	1.64029	12776.5	TRUE	TRUE	TRUE
ENSG00000110092	ENST00000227507	ENSP00000227507	CCND1	CCND1-001	PRINCIPAL:1	-1.17804	0.928554	128	-2.00359	-1.25015	-0.445628	1.55797	12394.5	TRUE	TRUE	TRUE
ENSG00000126261	ENST00000246548	ENSP00000246548	UBA2	UBA2-001	PRINCIPAL:1	-1.38374	1.00142	173	-2.10854	-1.49471	-0.695344	1.4132	12244.6	TRUE	TRUE	TRUE
ENSG00000153107	ENST00000341068	ENSP00000339109	ANAPC1	ANAPC1-001	PRINCIPAL:1	-1.30371	0.998634	534	-2.08143	-1.41329	-0.687049	1.39438	12082.7	TRUE	TRUE	TRUE
ENSG00000103510	ENST00000219797	ENSP00000219797	KAT8	KAT8-201	PRINCIPAL:1	-1.3316	1.05036	193	-2.1343	-1.46537	-0.41235	1.72195	12040.9	TRUE	TRUE	TRUE
ENSG00000108592	ENST00000427159	ENSP00000396673	FTSJ3	FTSJ3-001	PRINCIPAL:1	-1.23622	0.916941	321	-1.93027	-1.24561	-0.557697	1.37257	11924.2	TRUE	TRUE	TRUE
ENSG00000100714	ENST00000216605	ENSP00000216605	MTHFD1	MTHFD1-019	PRINCIPAL:1	-0.812172	0.751959	323	-1.3723	-1.04315	-0.397405	0.974893	11901.9	TRUE	TRUE	TRUE
ENSG00000087586	ENST00000347343	ENSP00000216911	AURKA	AURKA-001	PRINCIPAL:1	-1.19153	1.11467	109	-2.11519	-1.26904	-0.311289	1.8039	11632.8	TRUE	TRUE	TRUE
ENSG00000101161	ENST00000266079	ENSP00000266079	PRPF6	PRPF6-001	PRINCIPAL:1	-1.27572	1.02229	432	-1.99898	-1.4219	-0.545323	1.45366	11406.1	TRUE	TRUE	TRUE
ENSG00000092201	ENST00000216297	ENSP00000216297	SUPT16H	SUPT16H-001	PRINCIPAL:1	-1.17668	0.980646	237	-1.92865	-1.21582	-0.455042	1.47361	11345.1	TRUE	TRUE	TRUE
ENSG00000115524	ENST00000335508	ENSP00000335321	SF3B1	SF3B1-001	PRINCIPAL:1	-1.42389	1.00914	315	-2.15226	-1.51534	-0.810428	1.34183	11232	TRUE	TRUE	TRUE
ENSG00000131747	ENST00000423485	ENSP00000411532	TOP2A	TOP2A-001	PRINCIPAL:1	-1.10503	1.12367	303	-2.05326	-1.23961	-0.148047	1.90521	10893	TRUE	TRUE	TRUE
ENSG00000178999	ENST00000316199	ENSP00000313950	AURKB	AURKB-002	ALTERNATIVE:1	-1.30334	1.30346	153	-2.47084	-1.44172	-0.133633	2.33721	10818.6	TRUE	TRUE	TRUE
ENSG00000136238	ENST00000356142	ENSP00000348461	RAC1	RAC1-002	MINOR	-0.745408	0.709464	71	-1.25293	-0.924702	-0.472492	0.780437	10808.7	TRUE	TRUE	TRUE
ENSG00000124228	ENST00000371764	ENSP00000360828	DDX27	DDX27-001	PRINCIPAL:1	-1.14125	1.06932	315	-2.00156	-1.16834	-0.266561	1.735	10704.1	TRUE	TRUE	TRUE
ENSG00000122218	ENST00000241704	ENSP00000241704	COPA	COPA-002	PRINCIPAL:1	-1.07978	0.999501	420	-1.84343	-1.09248	-0.33801	1.50542	10544.4	TRUE	TRUE	TRUE
ENSG00000141367	ENST00000269122	ENSP00000269122	CLTC	CLTC-001	PRINCIPAL:1	-1.3015	1.02894	362	-2.07794	-1.51253	-0.457454	1.62048	10497.1	TRUE	TRUE	TRUE
ENSG00000136824	ENST00000374787	ENSP00000363919	SMC2	SMC2-002	PRINCIPAL:1	-1.11462	1.09527	209	-1.9461	-1.2811	-0.330535	1.61557	10322.3	TRUE	TRUE	TRUE
ENSG00000149262	ENST00000534064	ENSP00000434466	INTS4	INTS4-001	PRINCIPAL:1	-1.05826	0.955095	279	-1.79646	-1.09836	-0.343274	1.45318	10245.8	TRUE	TRUE	TRUE
ENSG00000105401	ENST00000222005	ENSP00000222005	CDC37	CDC37-001	PRINCIPAL:1	-1.09199	0.939837	164	-1.76003	-0.995795	-0.373429	1.3866	10215.1	TRUE	TRUE	TRUE
ENSG00000177082	ENST00000434634	ENSP00000387982	WDR73	WDR73-001	PRINCIPAL:1	-1.01135	1.12421	168	-2.05439	-1.12842	-0.0287238	2.02567	10167.8	TRUE	TRUE	TRUE
ENSG00000142230	ENST00000270225	ENSP00000270225	SAE1	SAE1-002	PRINCIPAL:1	-1.04537	0.980734	127	-1.72798	-1.06636	-0.407798	1.32018	10126.4	TRUE	TRUE	TRUE
ENSG00000167468	ENST00000354171	ENSP00000346103	GPX4	GPX4-002	PRINCIPAL:1	-0.745552	0.800675	88	-1.42963	-0.854606	-0.0678821	1.36175	10089.9	TRUE	TRUE	TRUE
ENSG00000113712	ENST00000377843	ENSP00000367074	CSNK1A1	CSNK1A1-201	PRINCIPAL:3	-0.613759	0.601136	99	-1.01411	-0.77224	-0.263891	0.75022	9831.08	TRUE	TRUE	TRUE
ENSG00000136807	ENST00000373264	ENSP00000362361	CDK9	CDK9-001	PRINCIPAL:1	-1.08366	1.17456	170	-2.03311	-1.07334	-0.130698	1.90242	9623.78	TRUE	TRUE	TRUE
ENSG00000181222	ENST00000322644	ENSP00000314949	POLR2A	POLR2A-001	PRINCIPAL:1	-1.16187	1.12845	903	-2.1818	-1.18768	-0.190641	1.99116	9592	TRUE	TRUE	TRUE
ENSG00000198793	ENST00000361445	ENSP00000354558	MTOR	MTOR-001	PRINCIPAL:1	-0.941528	0.94734	976	-1.71232	-0.951598	-0.216275	1.49605	9450.98	TRUE	TRUE	TRUE
ENSG00000184634	ENST00000333646	ENSP00000333125	MED12	MED12-201	ALTERNATIVE:2	-0.872037	0.836096	860	-1.49018	-0.882818	-0.261443	1.22874	9184.06	TRUE	TRUE	TRUE
ENSG00000099956	ENST00000263121	ENSP00000263121	SMARCB1	SMARCB1-001	PRINCIPAL:3	-0.710515	0.658088	168	-1.06389	-0.713922	-0.266739	0.797154	9163.36	TRUE	TRUE	TRUE
ENSG00000121879	ENST00000263967	ENSP00000263967	PIK3CA	PIK3CA-001	PRINCIPAL:1	-0.513456	0.546748	217	-0.907571	-0.62238	-0.217485	0.690086	9051.1	TRUE	TRUE	TRUE
ENSG00000141564	ENST00000306801	ENSP00000307272	RPTOR	RPTOR-001	PRINCIPAL:1	-0.959314	0.984254	584	-1.75584	-0.895154	-0.248133	1.5077	8906.65	TRUE	TRUE	TRUE
ENSG00000132604	ENST00000254942	ENSP00000254942	TERF2	TERF2-001	PRINCIPAL:3	-1.01498	0.886555	188	-1.6488	-1.07445	-0.39504	1.25376	8678.2	TRUE	TRUE	TRUE
ENSG00000105835	ENST00000222553	ENSP00000222553	NAMPT	NAMPT-001	PRINCIPAL:1	-0.571477	0.680109	108	-1.13995	-0.626214	-0.027733	1.11222	8204.88	TRUE	TRUE	TRUE
ENSG00000124784	ENST00000379834	ENSP00000369162	RIOK1	RIOK1-001	PRINCIPAL:1	-0.791716	0.962962	117	-1.46727	-0.685244	-0.0683626	1.39891	7797.99	TRUE	TRUE	TRUE
ENSG00000149136	ENST00000278412	ENSP00000278412	SSRP1	SSRP1-001	PRINCIPAL:1	-0.751431	0.853916	248	-1.45245	-0.769663	-0.137492	1.31496	7604.19	TRUE	TRUE	TRUE
ENSG00000175054	ENST00000350721	ENSP00000343741	ATR	ATR-001	PRINCIPAL:1	-0.78582	0.930401	548	-1.45877	-0.798839	-0.134571	1.3242	7529.93	TRUE	TRUE	TRUE
ENSG00000168036	ENST00000396185	ENSP00000379488	CTNNB1	CTNNB1-002	PRINCIPAL:1	-0.678078	0.753131	240	-1.13602	-0.715757	-0.121421	1.01459	7011.33	TRUE	TRUE	TRUE
ENSG00000088325	ENST00000300403	ENSP00000300403	TPX2	TPX2-001	PRINCIPAL:1	-0.55209	0.674488	209	-0.986015	-0.533454	-0.120376	0.865639	6347.48	TRUE	TRUE	TRUE
ENSG00000137693	ENST00000282441	ENSP00000282441	YAP1	YAP1-002	PRINCIPAL:3	-0.607682	0.827976	188	-1.1518	-0.500878	-0.0407141	1.11109	4433.11	TRUE	TRUE	TRUE
ENSG00000141867	ENST00000263377	ENSP00000263377	BRD4	BRD4-001	PRINCIPAL:1	-0.579203	0.772725	614	-1.04302	-0.485854	-0.0392854	1.00373	4386.63	TRUE	TRUE	TRUE
ENSG00000135446	ENST00000257904	ENSP00000257904	CDK4	CDK4-001	PRINCIPAL:1	-0.20206	0.321971	124	-0.418078	-0.248084	-0.0707713	0.347307	9219.24	TRUE	TRUE	FALSE
ENSG00000099942	ENST00000354336	ENSP00000346300	CRKL	CRKL-001	PRINCIPAL:1	-0.332472	0.372148	119	-0.608788	-0.389011	-0.10345	0.505337	9048.74	TRUE	TRUE	FALSE
ENSG00000086758	ENST00000262854	ENSP00000262854	HUWE1	HUWE1-201	PRINCIPAL:1	-0.336699	0.466464	1577	-0.636495	-0.360322	-0.0524257	0.584069	7537.43	TRUE	TRUE	FALSE
ENSG00000173207	ENST00000308987	ENSP00000311083	CKS1B	CKS1B-001	PRINCIPAL:1	-0.359779	0.682378	23	-0.858506	-0.39731	-0.0352804	0.823225	5257.45	TRUE	TRUE	FALSE
ENSG00000049618	ENST00000346085	ENSP00000344546	ARID1B	ARID1B-001	ALTERNATIVE:2	0.619161	0.238284	925	0.503	0.640925	0.775331	0.272331	16256.3	TRUE	FALSE	FALSE
ENSG00000196099	ENST00000309154	ENSP00000311038	OR6M1	OR6M1-001	PRINCIPAL:1	0.60323	0.188954	101	0.497682	0.625876	0.728114	0.230432	15968.5	TRUE	FALSE	FALSE
ENSG00000146247	ENST00000275034	ENSP00000275034	PHIP	PHIP-001	PRINCIPAL:1	0.601016	0.213605	383	0.474799	0.615432	0.743604	0.268806	15892.9	TRUE	FALSE	FALSE
ENSG00000177606	ENST00000371222	ENSP00000360266	JUN	JUN-001	PRINCIPAL:1	0.58835	0.262263	160	0.485172	0.616998	0.726668	0.241496	15654.1	TRUE	FALSE	FALSE
ENSG00000051382	ENST00000289153	ENSP00000289153	PIK3CB	PIK3CB-201	PRINCIPAL:1	0.573608	0.25603	243	0.457897	0.58895	0.740463	0.282566	15377.8	TRUE	FALSE	FALSE
ENSG00000073712	ENST00000343279	ENSP00000342858	FERMT2	FERMT2-201	ALTERNATIVE:1	0.56298	0.201127	166	0.413432	0.584008	0.690727	0.277296	15169.1	TRUE	FALSE	FALSE
ENSG00000165699	ENST00000298552	ENSP00000298552	TSC1	TSC1-001	PRINCIPAL:1	0.562933	0.278209	393	0.433866	0.59482	0.742009	0.308143	15142.7	TRUE	FALSE	FALSE
ENSG00000100442	ENST00000396062	ENSP00000379374	FKBP3	FKBP3-201	PRINCIPAL:1	0.554511	0.234741	43	0.485216	0.618836	0.704999	0.219783	15030.5	TRUE	FALSE	FALSE
ENSG00000182054	ENST00000330062	ENSP00000331897	IDH2	IDH2-001	PRINCIPAL:1	0.5413	0.231132	215	0.435434	0.551541	0.682908	0.247474	14787.8	TRUE	FALSE	FALSE
ENSG00000185022	ENST00000538320	ENSP00000442060	MAFF	MAFF-202	PRINCIPAL:1	0.542822	0.303448	63	0.452039	0.585092	0.740671	0.288632	14744	TRUE	FALSE	FALSE
ENSG00000198625	ENST00000367182	ENSP00000356150	MDM4	MDM4-001	PRINCIPAL:1	0.525033	0.161254	76	0.449022	0.521838	0.657086	0.208064	14686.4	TRUE	FALSE	FALSE
ENSG00000204694	ENST00000377147	ENSP00000366352	OR11A1	OR11A1-201	PRINCIPAL:1	0.531628	0.21274	104	0.433093	0.536602	0.671234	0.23814	14615.2	TRUE	FALSE	FALSE
ENSG00000118513	ENST00000341911	ENSP00000339992	MYB	MYB-002	ALTERNATIVE:1	0.528584	0.228217	236	0.406128	0.544802	0.693436	0.287307	14518	TRUE	FALSE	FALSE
ENSG00000018408	ENST00000465804	ENSP00000419465	WWTR1	WWTR1-001	PRINCIPAL:1	0.526902	0.236296	180	0.414595	0.543318	0.657193	0.242598	14460.9	TRUE	FALSE	FALSE
ENSG00000028116	ENST00000340157	ENSP00000342381	VRK2	VRK2-001	PRINCIPAL:3	0.517293	0.204317	106	0.401798	0.537286	0.647338	0.245541	14280.7	TRUE	FALSE	FALSE
ENSG00000116044	ENST00000397062	ENSP00000380252	NFE2L2	NFE2L2-001	MINOR	0.517683	0.230686	145	0.350474	0.531668	0.688213	0.33774	14267.1	TRUE	FALSE	FALSE
ENSG00000172146	ENST00000304094	ENSP00000305207	OR1A1	OR1A1-001	PRINCIPAL:1	0.509824	0.358617	112	0.39461	0.573245	0.698539	0.303929	14134.6	TRUE	FALSE	FALSE
ENSG00000157764	ENST00000288602	ENSP00000288602	BRAF	BRAF-001	PRINCIPAL:1	0.502458	0.22221	218	0.371013	0.514308	0.659154	0.288141	13999.1	TRUE	FALSE	FALSE
ENSG00000166363	ENST00000379831	ENSP00000369159	OR10A5	OR10A5-201	MINOR	0.500065	0.370176	102	0.43199	0.557971	0.70831	0.27632	13967.2	TRUE	FALSE	FALSE
ENSG00000180433	ENST00000368144	ENSP00000357126	OR6K6	OR6K6-001	PRINCIPAL:1	0.499198	0.242292	108	0.382342	0.52356	0.638941	0.256599	13934.7	TRUE	FALSE	FALSE
ENSG00000165392	ENST00000298139	ENSP00000298139	WRN	WRN-001	PRINCIPAL:1	0.488549	0.215375	318	0.344793	0.494393	0.632392	0.287599	13774.5	TRUE	FALSE	FALSE
ENSG00000135679	ENST00000462284	ENSP00000417281	MDM2	MDM2-001	ALTERNATIVE:2	0.483281	0.20572	110	0.372591	0.51491	0.611532	0.23894	13695.9	TRUE	FALSE	FALSE
ENSG00000141510	ENST00000269305	ENSP00000269305	TP53	TP53-001	PRINCIPAL:1	0.511545	0.357627	157	0.438419	0.557759	0.708403	0.269984	13564.5	TRUE	FALSE	FALSE
ENSG00000125618	ENST00000429538	ENSP00000395498	PAX8	PAX8-001	PRINCIPAL:1	0.486377	0.28977	258	0.355358	0.511123	0.634137	0.278779	13079.2	TRUE	FALSE	FALSE
ENSG00000175592	ENST00000312562	ENSP00000310170	FOSL1	FOSL1-001	PRINCIPAL:1	0.440872	0.418808	147	0.250229	0.527979	0.736831	0.486602	12844.8	TRUE	FALSE	FALSE
ENSG00000198517	ENST00000343242	ENSP00000344903	MAFK	MAFK-001	PRINCIPAL:1	0.44121	0.404018	64	0.350002	0.53151	0.679769	0.329767	12823.2	TRUE	FALSE	FALSE
ENSG00000228198	ENST00000456743	ENSP00000389625	OR2M3	OR2M3-001	PRINCIPAL:1	0.41547	0.548762	72	0.297001	0.501205	0.740954	0.443953	12754.9	TRUE	FALSE	FALSE
ENSG00000143384	ENST00000369026	ENSP00000358022	MCL1	MCL1-001	PRINCIPAL:1	0.421628	0.256991	154	0.258395	0.444781	0.616287	0.357892	12480.2	TRUE	FALSE	FALSE
ENSG00000083168	ENST00000396930	ENSP00000380136	KAT6A	KAT6A-201	PRINCIPAL:2	0.415563	0.286895	593	0.28645	0.436364	0.580331	0.29388	12430.4	TRUE	FALSE	FALSE
ENSG00000167548	ENST00000301067	ENSP00000301067	KMT2D	KMT2D-001	PRINCIPAL:1	0.538005	0.31662	2991	0.405087	0.580232	0.737268	0.332181	12075.9	TRUE	FALSE	FALSE
ENSG00000105173	ENST00000262643	ENSP00000262643	CCNE1	CCNE1-001	PRINCIPAL:1	0.397154	0.306344	138	0.291422	0.446583	0.573512	0.28209	12024.6	TRUE	FALSE	FALSE
ENSG00000162613	ENST00000370768	ENSP00000359804	FUBP1	FUBP1-002	PRINCIPAL:1	0.400182	0.279084	224	0.249912	0.401008	0.5745	0.324588	11990.4	TRUE	FALSE	FALSE
ENSG00000071127	ENST00000382452	ENSP00000371890	WDR1	WDR1-202	PRINCIPAL:1	0.396846	0.253413	248	0.231367	0.417376	0.562882	0.331514	11935.5	TRUE	FALSE	FALSE
ENSG00000173575	ENST00000394196	ENSP00000377747	CHD2	CHD2-001	PRINCIPAL:1	0.378947	0.259225	539	0.250035	0.399605	0.528883	0.278849	11860.9	TRUE	FALSE	FALSE
ENSG00000108061	ENST00000369452	ENSP00000358464	SHOC2	SHOC2-001	PRINCIPAL:1	0.343656	0.261113	141	0.173358	0.361176	0.526859	0.3535	11153.7	TRUE	FALSE	FALSE
ENSG00000197063	ENST00000357736	ENSP00000350369	MAFG	MAFG-001	PRINCIPAL:1	0.354623	0.470262	68	0.204378	0.430473	0.61534	0.410962	11072.8	TRUE	FALSE	FALSE
ENSG00000005339	ENST00000262367	ENSP00000262367	CREBBP	CREBBP-001	PRINCIPAL:1	0.346769	0.411955	1076	0.210207	0.414279	0.592498	0.382291	11010.4	TRUE	FALSE	FALSE
ENSG00000140443	ENST00000268035	ENSP00000268035	IGF1R	IGF1R-001	PRINCIPAL:3	0.329447	0.275668	588	0.186124	0.320089	0.505396	0.319272	10880.5	TRUE	FALSE	FALSE
ENSG00000108753	ENST00000225893	ENSP00000225893	HNF1B	HNF1B-001	PRINCIPAL:1	0.318207	0.317016	253	0.148719	0.335505	0.501288	0.352569	10460.7	TRUE	FALSE	FALSE
ENSG00000028310	ENST00000467963	ENSP00000419765	BRD9	BRD9-001	PRINCIPAL:2	0.301847	0.27278	215	0.13171	0.306528	0.492282	0.360572	10448.1	TRUE	FALSE	FALSE
ENSG00000176555	ENST00000319988	ENSP00000321447	OR4S1	OR4S1-001	PRINCIPAL:1	0.30514	0.363637	101	0.196309	0.328196	0.518874	0.322565	10444.2	TRUE	FALSE	FALSE
ENSG00000100030	ENST00000215832	ENSP00000215832	MAPK1	MAPK1-001	PRINCIPAL:1	0.273853	0.258342	116	0.0875318	0.264727	0.432719	0.345188	10236.5	TRUE	FALSE	FALSE
ENSG00000172208	ENST00000302329	ENSP00000307751	OR4X2	OR4X2-002	PRINCIPAL:1	0.442031	0.570895	105	0.389854	0.581474	0.72403	0.334176	10009.3	TRUE	FALSE	FALSE
ENSG00000103653	ENST00000439220	ENSP00000414764	CSK	CSK-002	PRINCIPAL:1	0.25336	0.292815	212	0.0881941	0.244311	0.469741	0.381547	9704.95	TRUE	FALSE	FALSE
ENSG00000177565	ENST00000457928	ENSP00000413251	TBL1XR1	TBL1XR1-002	PRINCIPAL:1	0.272568	0.374446	127	0.00649331	0.234801	0.561193	0.554699	9508.29	TRUE	FALSE	FALSE
ENSG00000106462	ENST00000320356	ENSP00000320147	EZH2	EZH2-004	PRINCIPAL:4	0.193145	0.297245	186	0.00810798	0.183285	0.378441	0.370333	9104.12	TRUE	FALSE	FALSE
ENSG00000136939	ENST00000259466	ENSP00000259466	OR1L4	OR1L4-001	PRINCIPAL:1	0.390775	0.579203	101	0.300035	0.497769	0.659512	0.359477	8734.58	TRUE	FALSE	FALSE
ENSG00000100393	ENST00000263253	ENSP00000263253	EP300	EP300-001	PRINCIPAL:1	0.197534	0.365817	891	0.00682395	0.199133	0.418702	0.411878	8713.03	TRUE	FALSE	FALSE
ENSG00000065911	ENST00000394053	ENSP00000377617	MTHFD2	MTHFD2-001	PRINCIPAL:1	0.216717	0.462246	106	0.0430605	0.302585	0.502113	0.459053	8419.71	TRUE	FALSE	FALSE
ENSG00000079999	ENST00000393623	ENSP00000377245	KEAP1	KEAP1-002	PRINCIPAL:1	0.342942	0.340678	296	0.152132	0.346468	0.575056	0.422924	6505.92	TRUE	FALSE	FALSE
ENSG00000134058	ENST00000256443	ENSP00000256443	CDK7	CDK7-001	PRINCIPAL:1	-1.00098	1.12735	100	-2.00078	-0.99971	0.112117	2.11289	9632.72	FALSE	TRUE	TRUE
ENSG00000133895	ENST00000443283	ENSP00000396940	MEN1	MEN1-204	PRINCIPAL:3	-0.461683	0.658903	302	-0.96047	-0.599187	0.0233301	0.9838	7095.59	FALSE	TRUE	TRUE
ENSG00000227345	ENST00000402038	ENSP00000384408	PARG	PARG-001	PRINCIPAL:1	-0.676122	0.932015	120	-1.40311	-0.726556	0.0712338	1.47435	6708.35	FALSE	TRUE	TRUE
ENSG00000160710	ENST00000368474	ENSP00000357459	ADAR	ADAR-001	PRINCIPAL:3	-0.423493	0.680746	478	-0.925977	-0.404731	0.0586419	0.984619	5779.71	FALSE	TRUE	TRUE
ENSG00000161547	ENST00000359995	ENSP00000353089	SRSF2	SRSF2-001	PRINCIPAL:1	-0.748764	1.1613	110	-1.63547	-0.392991	0.176286	1.81175	5368.07	FALSE	TRUE	TRUE
ENSG00000111642	ENST00000357008	ENSP00000349508	CHD4	CHD4-202	PRINCIPAL:3	-0.622027	0.904042	681	-1.1776	-0.515301	0.0397459	1.21735	4771.61	FALSE	TRUE	TRUE
ENSG00000112742	ENST00000369798	ENSP00000358813	TTK	TTK-001	PRINCIPAL:3	-0.67522	0.971408	158	-1.32878	-0.520678	0.0311298	1.35991	4672.56	FALSE	TRUE	TRUE
ENSG00000116560	ENST00000357214	ENSP00000349748	SFPQ	SFPQ-001	PRINCIPAL:1	-0.578595	0.900035	283	-0.987915	-0.400586	0.0456745	1.03359	4009.91	FALSE	TRUE	TRUE
ENSG00000166483	ENST00000450114	ENSP00000402084	WEE1	WEE1-001	PRINCIPAL:1	-0.456974	0.918604	151	-0.95006	-0.319657	0.276568	1.22663	2912.23	FALSE	TRUE	TRUE
ENSG00000074266	ENST00000263360	ENSP00000263360	EED	EED-001	PRINCIPAL:1	0.0374513	0.34264	101	-0.242042	-0.0215997	0.272737	0.51478	7662.79	FALSE	TRUE	FALSE
ENSG00000171720	ENST00000305264	ENSP00000302967	HDAC3	HDAC3-001	PRINCIPAL:1	-0.120989	0.400861	171	-0.402483	-0.184027	0.0895801	0.492063	7636.77	FALSE	TRUE	FALSE
ENSG00000135801	ENST00000258281	ENSP00000258281	TAF5L	TAF5L-201	PRINCIPAL:1	-0.194762	0.419592	199	-0.481076	-0.250266	0.0392851	0.520361	7569.34	FALSE	TRUE	FALSE
ENSG00000180228	ENST00000325748	ENSP00000318176	PRKRA	PRKRA-001	PRINCIPAL:1	-0.0296884	0.380815	77	-0.275531	-0.0649379	0.209549	0.48508	7402.97	FALSE	TRUE	FALSE
ENSG00000123374	ENST00000266970	ENSP00000266970	CDK2	CDK2-001	PRINCIPAL:1	-0.0699487	0.402003	125	-0.304997	-0.135516	0.173069	0.478065	7357.53	FALSE	TRUE	FALSE
ENSG00000146648	ENST00000275493	ENSP00000275493	EGFR	EGFR-001	PRINCIPAL:1	-0.112211	0.414759	514	-0.412549	-0.175417	0.162968	0.575518	7212.61	FALSE	TRUE	FALSE
ENSG00000163584	ENST00000295830	ENSP00000346080	RPL22L1	RPL22L1-001	PRINCIPAL:2	-0.0832325	0.408788	30	-0.388612	-0.102023	0.193961	0.582573	6633.26	FALSE	TRUE	FALSE
ENSG00000107263	ENST00000372190	ENSP00000361264	RAPGEF1	RAPGEF1-201	PRINCIPAL:4	-0.210878	0.499178	458	-0.564981	-0.24333	0.154461	0.719442	6168.5	FALSE	TRUE	FALSE
ENSG00000164654	ENST00000340080	ENSP00000339881	MIOS	MIOS-001	PRINCIPAL:1	-0.372178	0.608999	200	-0.829518	-0.371068	0.0993768	0.928895	5970.44	FALSE	TRUE	FALSE
ENSG00000179295	ENST00000351677	ENSP00000340944	PTPN11	PTPN11-001	PRINCIPAL:1	-0.213005	0.520237	168	-0.543005	-0.188568	0.121516	0.66452	5682.81	FALSE	TRUE	FALSE
ENSG00000073578	ENST00000264932	ENSP00000264932	SDHA	SDHA-001	PRINCIPAL:1	-0.340406	0.62527	283	-0.803479	-0.370163	0.128298	0.931776	5377.72	FALSE	TRUE	FALSE
ENSG00000117713	ENST00000324856	ENSP00000320485	ARID1A	ARID1A-001	PRINCIPAL:3	-0.16952	0.452955	1131	-0.463409	-0.179225	0.0959959	0.559404	5125.9	FALSE	TRUE	FALSE
ENSG00000119042	ENST00000417098	ENSP00000401112	SATB2	SATB2-001	PRINCIPAL:1	-0.252593	0.453101	292	-0.542172	-0.272289	0.0187425	0.560914	4701.05	FALSE	TRUE	FALSE
ENSG00000127616	ENST00000358026	ENSP00000350720	SMARCA4	SMARCA4-201	MINOR	-0.0557875	0.521709	767	-0.415668	-0.0226159	0.341737	0.757405	4113.77	FALSE	TRUE	FALSE
ENSG00000113522	ENST00000378823	ENSP00000368100	RAD50	RAD50-201	MINOR	-0.306306	0.701177	183	-0.855419	-0.306183	0.227221	1.08264	3781.59	FALSE	TRUE	FALSE
ENSG00000100749	ENST00000216639	ENSP00000216639	VRK1	VRK1-001	PRINCIPAL:1	-0.0830456	0.5945	95	-0.631979	-0.0414533	0.450068	1.08205	3655.07	FALSE	TRUE	FALSE
ENSG00000119414	ENST00000451402	ENSP00000392147	PPP6C	PPP6C-203	MINOR	-0.159043	0.662601	87	-0.720846	-0.272687	0.488537	1.20938	3393.34	FALSE	TRUE	FALSE
ENSG00000020922	ENST00000323929	ENSP00000325863	MRE11A	MRE11A-001	PRINCIPAL:2	-0.377935	0.856264	136	-0.984187	-0.220077	0.343001	1.32719	2472.05	FALSE	TRUE	FALSE
ENSG00000102974	ENST00000264010	ENSP00000264010	CTCF	CTCF-001	PRINCIPAL:1	-0.396171	0.888303	221	-0.827973	-0.260917	0.263933	1.09191	2254.48	FALSE	TRUE	FALSE
ENSG00000132155	ENST00000251849	ENSP00000251849	RAF1	RAF1-001	PRINCIPAL:1	0.167207	0.289858	201	-0.0348975	0.153673	0.333301	0.368199	9151.02	FALSE	FALSE	FALSE
ENSG00000171552	ENST00000307677	ENSP00000302564	BCL2L1	BCL2L1-004	PRINCIPAL:1	0.0820725	0.275734	110	-0.095886	0.0918511	0.270121	0.366007	9058.37	FALSE	FALSE	FALSE
ENSG00000253729	ENST00000314191	ENSP00000313420	PRKDC	PRKDC-201	PRINCIPAL:4	0.154055	0.331239	1180	-0.0378132	0.159086	0.342882	0.380695	8905.49	FALSE	FALSE	FALSE
ENSG00000145604	ENST00000274255	ENSP00000274255	SKP2	SKP2-002	PRINCIPAL:1	0.222719	0.313834	143	-0.0033929	0.184033	0.464359	0.467751	8843	FALSE	FALSE	FALSE
ENSG00000129514	ENST00000250448	ENSP00000250448	FOXA1	FOXA1-001	PRINCIPAL:1	0.107316	0.385247	246	-0.130975	0.120424	0.368047	0.499022	7487.85	FALSE	FALSE	FALSE
ENSG00000004487	ENST00000400181	ENSP00000383042	KDM1A	KDM1A-002	ALTERNATIVE:2	0.116567	0.381008	298	-0.214533	0.107188	0.405487	0.620019	7335.66	FALSE	FALSE	FALSE
ENSG00000104885	ENST00000398665	ENSP00000381657	DOT1L	DOT1L-001	PRINCIPAL:1	0.0856243	0.506446	800	-0.225099	0.177679	0.447537	0.672636	5858.96	FALSE	FALSE	FALSE
ENSG00000148737	ENST00000369397	ENSP00000358404	TCF7L2	TCF7L2-003	PRINCIPAL:3	0.018079	0.508051	292	-0.31713	0.0527992	0.417117	0.734248	5282.09	FALSE	FALSE	FALSE

## Sheet: NCI-H1299
ensembl_gene_id	ensembl_transcript_id	ensembl_peptide_id	gene_name	transcript_name	APPRIS	mean	std_dev	num_guides	q1	median	q3	iqr	earth_movers_distance	isHitCRISPRO	isNegativeHit	isHitMunoz
ENSG00000132646	ENST00000379160	ENSP00000368458	PCNA	PCNA-002	PRINCIPAL:1	-2.62347	0.838078	75	-3.22	-2.86	-2.255	0.965	22290.6	TRUE	TRUE	TRUE
ENSG00000141543	ENST00000269349	ENSP00000269349	EIF4A3	EIF4A3-001	PRINCIPAL:1	-2.21708	1.08127	144	-2.955	-2.535	-1.8025	1.1525	19073.7	TRUE	TRUE	TRUE
ENSG00000167085	ENST00000504124	ENSP00000426433	PHB	PHB-009	MINOR	-2.25652	1.27485	69	-3.07	-2.66	-2.19	0.88	18843.7	TRUE	TRUE	TRUE
ENSG00000164109	ENST00000296509	ENSP00000296509	MAD2L1	MAD2L1-001	PRINCIPAL:1	-2.17708	1.23245	48	-2.9825	-2.585	-1.7825	1.2	17925.8	TRUE	TRUE	TRUE
ENSG00000100410	ENST00000216252	ENSP00000216252	PHF5A	PHF5A-001	PRINCIPAL:1	-2.36543	1.26794	35	-3.22	-2.85	-1.92	1.3	17320.4	TRUE	TRUE	TRUE
ENSG00000166851	ENST00000300093	ENSP00000300093	PLK1	PLK1-001	PRINCIPAL:1	-2.16322	1.06669	267	-2.92	-2.45	-1.575	1.345	16551.6	TRUE	TRUE	TRUE
ENSG00000154473	ENST00000368865	ENSP00000357858	BUB3	BUB3-001	PRINCIPAL:3	-1.91872	1.15302	109	-2.75	-2.31	-1.34	1.41	15911.2	TRUE	TRUE	TRUE
ENSG00000100567	ENST00000216455	ENSP00000216455	PSMA3	PSMA3-001	PRINCIPAL:1	-1.82617	1.26135	47	-2.75	-2.25	-1.09	1.66	15803.8	TRUE	TRUE	TRUE
ENSG00000110107	ENST00000227524	ENSP00000227524	PRPF19	PRPF19-001	PRINCIPAL:1	-2.05644	1.16211	216	-2.91	-2.42	-1.3325	1.5775	15759.8	TRUE	TRUE	TRUE
ENSG00000204628	ENST00000512805	ENSP00000426909	GNB2L1	GNB2L1-001	PRINCIPAL:1	-1.12409	0.785718	137	-1.66	-1.21	-0.7	0.96	15292.1	TRUE	TRUE	TRUE
ENSG00000196365	ENST00000360614	ENSP00000353826	LONP1	LONP1-001	PRINCIPAL:1	-1.70811	1.04224	466	-2.49	-1.885	-1.04	1.45	14970.1	TRUE	TRUE	TRUE
ENSG00000100462	ENST00000324366	ENSP00000319169	PRMT5	PRMT5-003	PRINCIPAL:1	-1.44022	1.02721	272	-2.3125	-1.62	-0.6525	1.66	14720.9	TRUE	TRUE	TRUE
ENSG00000138160	ENST00000260731	ENSP00000260731	KIF11	KIF11-001	PRINCIPAL:1	-1.78246	1.22978	167	-2.735	-2.13	-0.7	2.035	14590.1	TRUE	TRUE	TRUE
ENSG00000175792	ENST00000322623	ENSP00000318297	RUVBL1	RUVBL1-001	PRINCIPAL:1	-1.89791	1.27265	148	-2.81	-2.205	-1.1125	1.6975	14589.7	TRUE	TRUE	TRUE
ENSG00000183207	ENST00000595090	ENSP00000473172	RUVBL2	RUVBL2-001	PRINCIPAL:1	-1.88081	1.17881	221	-2.71	-2.21	-1.03	1.68	13907.2	TRUE	TRUE	TRUE
ENSG00000122218	ENST00000241704	ENSP00000241704	COPA	COPA-002	PRINCIPAL:1	-1.60264	1.1684	420	-2.5125	-1.83	-0.835	1.6775	13800.5	TRUE	TRUE	TRUE
ENSG00000153107	ENST00000341068	ENSP00000339109	ANAPC1	ANAPC1-001	PRINCIPAL:1	-1.63816	1.15497	534	-2.5275	-1.89	-0.87	1.6575	13719.5	TRUE	TRUE	TRUE
ENSG00000126457	ENST00000454376	ENSP00000406162	PRMT1	PRMT1-005	MINOR	-1.40338	1.12678	157	-2.31	-1.7	-0.6	1.71	13673.9	TRUE	TRUE	TRUE
ENSG00000170312	ENST00000395284	ENSP00000378699	CDK1	CDK1-007	PRINCIPAL:2	-1.79316	1.25233	76	-2.61	-2.075	-1.1625	1.4475	13636	TRUE	TRUE	TRUE
ENSG00000167658	ENST00000309311	ENSP00000307940	EEF2	EEF2-001	PRINCIPAL:1	-1.77718	1.16187	443	-2.625	-2.07	-0.955	1.67	13451.7	TRUE	TRUE	TRUE
ENSG00000115524	ENST00000335508	ENSP00000335321	SF3B1	SF3B1-001	PRINCIPAL:1	-1.73276	1.23984	315	-2.7	-1.98	-0.93	1.77	13199.4	TRUE	TRUE	TRUE
ENSG00000163811	ENST00000407426	ENSP00000384302	WDR43	WDR43-001	PRINCIPAL:1	-1.60905	1.18415	179	-2.48	-1.94	-0.64	1.84	13021.7	TRUE	TRUE	TRUE
ENSG00000116455	ENST00000235090	ENSP00000235090	WDR77	WDR77-001	PRINCIPAL:1	-1.23688	0.999695	141	-2	-1.51	-0.42	1.58	12841.3	TRUE	TRUE	TRUE
ENSG00000136997	ENST00000377970	ENSP00000367207	MYC	MYC-001	MINOR	-1.43308	0.828924	169	-1.96	-1.45	-1.01	0.95	12596.7	TRUE	TRUE	TRUE
ENSG00000136238	ENST00000356142	ENSP00000348461	RAC1	RAC1-002	MINOR	-1.29366	0.935613	71	-2.015	-1.55	-0.76	1.255	12529.4	TRUE	TRUE	TRUE
ENSG00000167468	ENST00000354171	ENSP00000346103	GPX4	GPX4-002	PRINCIPAL:1	-1.12364	1.04628	88	-2.0125	-1.57	-0.14	1.8725	12505.4	TRUE	TRUE	TRUE
ENSG00000087586	ENST00000347343	ENSP00000216911	AURKA	AURKA-001	PRINCIPAL:1	-1.53376	1.28169	109	-2.61	-1.66	-0.62	1.99	11962.2	TRUE	TRUE	TRUE
ENSG00000162521	ENST00000373493	ENSP00000362592	RBBP4	RBBP4-001	PRINCIPAL:3	-1.06823	0.962988	124	-1.7925	-1.21	-0.415	1.3775	11847.6	TRUE	TRUE	TRUE
ENSG00000092201	ENST00000216297	ENSP00000216297	SUPT16H	SUPT16H-001	PRINCIPAL:1	-1.42916	1.16122	237	-2.34	-1.51	-0.47	1.87	11569.6	TRUE	TRUE	TRUE
ENSG00000178999	ENST00000316199	ENSP00000313950	AURKB	AURKB-002	ALTERNATIVE:1	-1.59634	1.46849	153	-2.84	-1.87	-0.22	2.62	11480.8	TRUE	TRUE	TRUE
ENSG00000204394	ENST00000375663	ENSP00000364815	VARS	VARS-001	PRINCIPAL:1	-1.43612	1.27285	690	-2.4575	-1.67	-0.325	2.1325	11473.4	TRUE	TRUE	TRUE
ENSG00000088325	ENST00000300403	ENSP00000300403	TPX2	TPX2-001	PRINCIPAL:1	-1.41813	1.0145	209	-2.13	-1.56	-0.84	1.29	11363.3	TRUE	TRUE	TRUE
ENSG00000160948	ENST00000292510	ENSP00000292510	VPS28	VPS28-201	PRINCIPAL:1	-1.51347	1.17126	95	-2.3	-1.54	-0.715	1.585	11335.2	TRUE	TRUE	TRUE
ENSG00000126261	ENST00000246548	ENSP00000246548	UBA2	UBA2-001	PRINCIPAL:1	-0.936879	0.890317	173	-1.62	-1.13	-0.33	1.29	10967.8	TRUE	TRUE	TRUE
ENSG00000149262	ENST00000534064	ENSP00000434466	INTS4	INTS4-001	PRINCIPAL:1	-1.23409	1.14752	279	-2.115	-1.3	-0.335	1.78	10860.7	TRUE	TRUE	TRUE
ENSG00000131747	ENST00000423485	ENSP00000411532	TOP2A	TOP2A-001	PRINCIPAL:1	-1.35234	1.22272	303	-2.38	-1.63	-0.225	2.155	10713	TRUE	TRUE	TRUE
ENSG00000114650	ENST00000265565	ENSP00000265565	SCAP	SCAP-001	PRINCIPAL:1	-1.48542	1.16279	655	-2.415	-1.54	-0.63	1.785	10637.7	TRUE	TRUE	TRUE
ENSG00000134058	ENST00000256443	ENSP00000256443	CDK7	CDK7-001	PRINCIPAL:1	-1.1921	1.21488	100	-2.25	-0.93	-0.235	2.015	10400.6	TRUE	TRUE	TRUE
ENSG00000198793	ENST00000361445	ENSP00000354558	MTOR	MTOR-001	PRINCIPAL:1	-0.962223	1.00988	976	-1.75	-0.985	-0.13	1.62	10286.2	TRUE	TRUE	TRUE
ENSG00000101161	ENST00000266079	ENSP00000266079	PRPF6	PRPF6-001	PRINCIPAL:1	-1.25576	1.2048	432	-2.2125	-1.31	-0.24	1.9725	10192.2	TRUE	TRUE	TRUE
ENSG00000124228	ENST00000371764	ENSP00000360828	DDX27	DDX27-001	PRINCIPAL:1	-1.0974	1.15339	315	-2.06	-1.06	-0.05	2.01	10085	TRUE	TRUE	TRUE
ENSG00000099942	ENST00000354336	ENSP00000346300	CRKL	CRKL-001	PRINCIPAL:1	-0.602857	0.518571	119	-0.965	-0.66	-0.255	0.71	10043.5	TRUE	TRUE	TRUE
ENSG00000071127	ENST00000382452	ENSP00000371890	WDR1	WDR1-202	PRINCIPAL:1	-0.666613	0.753977	248	-1.25	-0.755	-0.0725	1.1775	9844.13	TRUE	TRUE	TRUE
ENSG00000103510	ENST00000219797	ENSP00000219797	KAT8	KAT8-201	PRINCIPAL:1	-1.09373	1.12112	193	-2.1	-1.06	-0.14	1.96	9785.78	TRUE	TRUE	TRUE
ENSG00000141367	ENST00000269122	ENSP00000269122	CLTC	CLTC-001	PRINCIPAL:1	-0.985221	0.99844	362	-1.76	-1.08	-0.14	1.62	9282.14	TRUE	TRUE	TRUE
ENSG00000142230	ENST00000270225	ENSP00000270225	SAE1	SAE1-002	PRINCIPAL:1	-0.703071	0.808637	127	-1.33	-0.69	-0.215	1.115	8986.53	TRUE	TRUE	TRUE
ENSG00000149136	ENST00000278412	ENSP00000278412	SSRP1	SSRP1-001	PRINCIPAL:1	-1.0323	1.09447	248	-1.9125	-0.945	-0.0775	1.835	8887.74	TRUE	TRUE	TRUE
ENSG00000166483	ENST00000450114	ENSP00000402084	WEE1	WEE1-001	PRINCIPAL:1	-1.19762	1.19341	151	-2.03	-1.04	-0.295	1.735	8634.34	TRUE	TRUE	TRUE
ENSG00000173207	ENST00000308987	ENSP00000311083	CKS1B	CKS1B-001	PRINCIPAL:1	-0.61	0.812292	23	-1.15	-0.59	-0.23	0.92	8444.36	TRUE	TRUE	TRUE
ENSG00000110092	ENST00000227507	ENSP00000227507	CCND1	CCND1-001	PRINCIPAL:1	-0.527031	0.612513	128	-0.96	-0.55	-0.0575	0.9025	8198.62	TRUE	TRUE	TRUE
ENSG00000108592	ENST00000427159	ENSP00000396673	FTSJ3	FTSJ3-001	PRINCIPAL:1	-0.98972	1.08214	321	-1.8	-0.87	-0.17	1.63	7114.41	TRUE	TRUE	TRUE
ENSG00000116560	ENST00000357214	ENSP00000349748	SFPQ	SFPQ-001	PRINCIPAL:1	-0.822509	1.01178	283	-1.43	-0.69	-0.055	1.375	6308.33	TRUE	TRUE	TRUE
ENSG00000141510	ENST00000269305	ENSP00000269305	TP53	TP53-001	PRINCIPAL:1	0.566306	0.299295	157	0.47	0.61	0.72	0.25	11616.2	TRUE	FALSE	FALSE
ENSG00000106462	ENST00000320356	ENSP00000320147	EZH2	EZH2-004	PRINCIPAL:4	0.537151	0.221193	186	0.3925	0.53	0.68	0.2875	11110.2	TRUE	FALSE	FALSE
ENSG00000165699	ENST00000298552	ENSP00000298552	TSC1	TSC1-001	PRINCIPAL:1	0.510229	0.315153	393	0.36	0.53	0.7	0.34	10652	TRUE	FALSE	FALSE
ENSG00000196099	ENST00000309154	ENSP00000311038	OR6M1	OR6M1-001	PRINCIPAL:1	0.475248	0.244625	101	0.32	0.48	0.62	0.3	10013.1	TRUE	FALSE	FALSE
ENSG00000165392	ENST00000298139	ENSP00000298139	WRN	WRN-001	PRINCIPAL:1	0.468176	0.2416	318	0.34	0.49	0.63	0.29	9970.09	TRUE	FALSE	FALSE
ENSG00000204694	ENST00000377147	ENSP00000366352	OR11A1	OR11A1-201	PRINCIPAL:1	0.452212	0.243797	104	0.315	0.455	0.64	0.325	9651.73	TRUE	FALSE	FALSE
ENSG00000083168	ENST00000396930	ENSP00000380136	KAT6A	KAT6A-201	PRINCIPAL:2	0.446358	0.260052	593	0.31	0.48	0.62	0.31	9570.65	TRUE	FALSE	FALSE
ENSG00000182054	ENST00000330062	ENSP00000331897	IDH2	IDH2-001	PRINCIPAL:1	0.44414	0.234192	215	0.29	0.47	0.61	0.32	9560.81	TRUE	FALSE	FALSE
ENSG00000157764	ENST00000288602	ENSP00000288602	BRAF	BRAF-001	PRINCIPAL:1	0.43422	0.23219	218	0.31	0.44	0.5775	0.2675	9390.57	TRUE	FALSE	FALSE
ENSG00000118513	ENST00000341911	ENSP00000339992	MYB	MYB-002	ALTERNATIVE:1	0.429153	0.242784	236	0.28	0.42	0.5925	0.3125	9275.62	TRUE	FALSE	FALSE
ENSG00000028310	ENST00000467963	ENSP00000419765	BRD9	BRD9-001	PRINCIPAL:2	0.426651	0.245402	215	0.285	0.45	0.595	0.31	9240.27	TRUE	FALSE	FALSE
ENSG00000146648	ENST00000275493	ENSP00000275493	EGFR	EGFR-001	PRINCIPAL:1	0.415973	0.25109	514	0.2625	0.43	0.6	0.3375	9063.98	TRUE	FALSE	FALSE
ENSG00000129514	ENST00000250448	ENSP00000250448	FOXA1	FOXA1-001	PRINCIPAL:1	0.416423	0.266495	246	0.26	0.415	0.57	0.31	9043.97	TRUE	FALSE	FALSE
ENSG00000074266	ENST00000263360	ENSP00000263360	EED	EED-001	PRINCIPAL:1	0.41	0.321593	101	0.27	0.43	0.64	0.37	8935.48	TRUE	FALSE	FALSE
ENSG00000148737	ENST00000369397	ENSP00000358404	TCF7L2	TCF7L2-003	PRINCIPAL:3	0.405582	0.257211	292	0.27	0.415	0.58	0.31	8874.95	TRUE	FALSE	FALSE
ENSG00000049618	ENST00000346085	ENSP00000344546	ARID1B	ARID1B-001	ALTERNATIVE:2	0.405059	0.270485	925	0.25	0.43	0.58	0.33	8862.93	TRUE	FALSE	FALSE
ENSG00000135679	ENST00000462284	ENSP00000417281	MDM2	MDM2-001	ALTERNATIVE:2	0.398636	0.243429	110	0.29	0.4	0.565	0.275	8777.93	TRUE	FALSE	FALSE
ENSG00000105835	ENST00000222553	ENSP00000222553	NAMPT	NAMPT-001	PRINCIPAL:1	0.398333	0.286498	108	0.2175	0.43	0.595	0.3775	8732.51	TRUE	FALSE	FALSE
ENSG00000172146	ENST00000304094	ENSP00000305207	OR1A1	OR1A1-001	PRINCIPAL:1	0.398393	0.298122	112	0.27	0.43	0.61	0.34	8726.08	TRUE	FALSE	FALSE
ENSG00000028116	ENST00000340157	ENSP00000342381	VRK2	VRK2-001	PRINCIPAL:3	0.379717	0.191503	106	0.26	0.38	0.52	0.26	8707	TRUE	FALSE	FALSE
ENSG00000146247	ENST00000275034	ENSP00000275034	PHIP	PHIP-001	PRINCIPAL:1	0.371593	0.258993	383	0.2	0.38	0.55	0.35	8299.39	TRUE	FALSE	FALSE
ENSG00000100442	ENST00000396062	ENSP00000379374	FKBP3	FKBP3-201	PRINCIPAL:1	0.363721	0.259569	43	0.28	0.37	0.545	0.265	8263.66	TRUE	FALSE	FALSE
ENSG00000198625	ENST00000367182	ENSP00000356150	MDM4	MDM4-001	PRINCIPAL:1	0.349474	0.207222	76	0.1775	0.375	0.49	0.3125	8241.27	TRUE	FALSE	FALSE
ENSG00000108753	ENST00000225893	ENSP00000225893	HNF1B	HNF1B-001	PRINCIPAL:1	0.353478	0.299389	253	0.17	0.38	0.56	0.39	7963.32	TRUE	FALSE	FALSE
ENSG00000177082	ENST00000434634	ENSP00000387982	WDR73	WDR73-001	PRINCIPAL:1	0.350774	0.304882	168	0.1575	0.38	0.5525	0.395	7917.37	TRUE	FALSE	FALSE
ENSG00000103653	ENST00000439220	ENSP00000414764	CSK	CSK-002	PRINCIPAL:1	0.457736	0.297799	212	0.2575	0.46	0.6225	0.365	7762.42	TRUE	FALSE	FALSE
ENSG00000163584	ENST00000295830	ENSP00000346080	RPL22L1	RPL22L1-001	PRINCIPAL:2	0.304	0.233661	30	0.22	0.345	0.4575	0.2375	7672.74	TRUE	FALSE	FALSE
ENSG00000137693	ENST00000282441	ENSP00000282441	YAP1	YAP1-002	PRINCIPAL:3	0.330638	0.287085	188	0.21	0.36	0.4925	0.2825	7652.51	TRUE	FALSE	FALSE
ENSG00000100393	ENST00000263253	ENSP00000263253	EP300	EP300-001	PRINCIPAL:1	0.314747	0.290415	891	0.15	0.32	0.5	0.35	7331.92	TRUE	FALSE	FALSE
ENSG00000140443	ENST00000268035	ENSP00000268035	IGF1R	IGF1R-001	PRINCIPAL:3	0.299303	0.262681	588	0.15	0.31	0.46	0.31	7312.12	TRUE	FALSE	FALSE
ENSG00000198517	ENST00000343242	ENSP00000344903	MAFK	MAFK-001	PRINCIPAL:1	0.299531	0.428713	64	0.1875	0.38	0.5325	0.345	7031.56	TRUE	FALSE	FALSE
ENSG00000104885	ENST00000398665	ENSP00000381657	DOT1L	DOT1L-001	PRINCIPAL:1	0.368712	0.331943	800	0.21	0.4	0.57	0.36	7012.03	TRUE	FALSE	FALSE
ENSG00000185022	ENST00000538320	ENSP00000442060	MAFF	MAFF-202	PRINCIPAL:1	0.283492	0.328079	63	0.08	0.34	0.55	0.47	6783.37	TRUE	FALSE	FALSE
ENSG00000135446	ENST00000257904	ENSP00000257904	CDK4	CDK4-001	PRINCIPAL:1	0.276694	0.294187	124	0.06	0.3	0.4825	0.4225	6667.89	TRUE	FALSE	FALSE
ENSG00000133703	ENST00000256078	ENSP00000256078	KRAS	KRAS-004	PRINCIPAL:4	0.145128	0.23407	39	0.04	0.15	0.265	0.225	6644.38	TRUE	FALSE	FALSE
ENSG00000173575	ENST00000394196	ENSP00000377747	CHD2	CHD2-001	PRINCIPAL:1	0.235566	0.289966	539	0.07	0.24	0.41	0.34	6485.4	TRUE	FALSE	FALSE
ENSG00000127616	ENST00000358026	ENSP00000350720	SMARCA4	SMARCA4-201	MINOR	0.259022	0.34238	767	0.06	0.28	0.49	0.43	6370.55	TRUE	FALSE	FALSE
ENSG00000135801	ENST00000258281	ENSP00000258281	TAF5L	TAF5L-201	PRINCIPAL:1	0.25392	0.321952	199	0.05	0.27	0.505	0.455	6326.85	TRUE	FALSE	FALSE
ENSG00000121879	ENST00000263967	ENSP00000263967	PIK3CA	PIK3CA-001	PRINCIPAL:1	0.257143	0.318501	217	0.08	0.28	0.46	0.38	6326.12	TRUE	FALSE	FALSE
ENSG00000116044	ENST00000397062	ENSP00000380252	NFE2L2	NFE2L2-001	MINOR	0.254897	0.314729	145	0.08	0.28	0.47	0.39	6319.31	TRUE	FALSE	FALSE
ENSG00000166363	ENST00000379831	ENSP00000369159	OR10A5	OR10A5-201	MINOR	0.252745	0.351625	102	0.1125	0.25	0.4675	0.355	6257.65	TRUE	FALSE	FALSE
ENSG00000005339	ENST00000262367	ENSP00000262367	CREBBP	CREBBP-001	PRINCIPAL:1	0.245939	0.383791	1076	0.03	0.27	0.5025	0.4725	6153.7	TRUE	FALSE	FALSE
ENSG00000133895	ENST00000443283	ENSP00000396940	MEN1	MEN1-204	PRINCIPAL:3	0.245695	0.323878	302	0.0125	0.24	0.47	0.4575	6143.38	TRUE	FALSE	FALSE
ENSG00000177606	ENST00000371222	ENSP00000360266	JUN	JUN-001	PRINCIPAL:1	0.217875	0.282494	160	0.05	0.215	0.43	0.38	6085.89	TRUE	FALSE	FALSE
ENSG00000065911	ENST00000394053	ENSP00000377617	MTHFD2	MTHFD2-001	PRINCIPAL:1	0.222453	0.455332	106	0.0325	0.335	0.4975	0.465	5726.69	TRUE	FALSE	FALSE
ENSG00000228198	ENST00000456743	ENSP00000389625	OR2M3	OR2M3-001	PRINCIPAL:1	0.245556	0.516513	72	0.0875	0.295	0.49	0.4025	5624.78	TRUE	FALSE	FALSE
ENSG00000167548	ENST00000301067	ENSP00000301067	KMT2D	KMT2D-001	PRINCIPAL:1	0.250645	0.352708	2991	0.04	0.27	0.49	0.45	5449.08	TRUE	FALSE	FALSE
ENSG00000117713	ENST00000324856	ENSP00000320485	ARID1A	ARID1A-001	PRINCIPAL:3	0.236401	0.322912	1131	0.05	0.25	0.44	0.39	5219.91	TRUE	FALSE	FALSE
ENSG00000119042	ENST00000417098	ENSP00000401112	SATB2	SATB2-001	PRINCIPAL:1	0.278048	0.343522	292	0.11	0.31	0.49	0.38	5214.51	TRUE	FALSE	FALSE
ENSG00000136939	ENST00000259466	ENSP00000259466	OR1L4	OR1L4-001	PRINCIPAL:1	0.279604	0.608874	101	0.19	0.34	0.57	0.38	4364.42	TRUE	FALSE	FALSE
ENSG00000227345	ENST00000402038	ENSP00000384408	PARG	PARG-001	PRINCIPAL:1	-1.23592	1.27232	120	-2.235	-1.615	0.175	2.41	11369.3	FALSE	TRUE	TRUE
ENSG00000181222	ENST00000322644	ENSP00000314949	POLR2A	POLR2A-001	PRINCIPAL:1	-1.27321	1.32224	903	-2.43	-1.35	0.015	2.445	9140.43	FALSE	TRUE	TRUE
ENSG00000136807	ENST00000373264	ENSP00000362361	CDK9	CDK9-001	PRINCIPAL:1	-0.898412	1.28014	170	-2.1475	-0.655	0.32	2.4675	8666.01	FALSE	TRUE	TRUE
ENSG00000136824	ENST00000374787	ENSP00000363919	SMC2	SMC2-002	PRINCIPAL:1	-0.994498	1.20721	209	-2.05	-0.9	0.05	2.1	8254.02	FALSE	TRUE	TRUE
ENSG00000161547	ENST00000359995	ENSP00000353089	SRSF2	SRSF2-001	PRINCIPAL:1	-0.996364	1.26879	110	-2.055	-0.57	0.07	2.125	7370.46	FALSE	TRUE	TRUE
ENSG00000141564	ENST00000306801	ENSP00000307272	RPTOR	RPTOR-001	PRINCIPAL:1	-0.687363	0.957137	584	-1.4725	-0.565	0.12	1.5925	7066.46	FALSE	TRUE	TRUE
ENSG00000132604	ENST00000254942	ENSP00000254942	TERF2	TERF2-001	PRINCIPAL:3	-0.732713	1.0421	188	-1.47	-0.565	0.1025	1.5725	6150.52	FALSE	TRUE	TRUE
ENSG00000175054	ENST00000350721	ENSP00000343741	ATR	ATR-001	PRINCIPAL:1	-0.829745	1.13695	548	-1.78	-0.7	0.16	1.94	6081.84	FALSE	TRUE	TRUE
ENSG00000119414	ENST00000451402	ENSP00000392147	PPP6C	PPP6C-203	MINOR	-0.403333	0.807368	87	-1.09	-0.39	0.385	1.475	5963.56	FALSE	TRUE	TRUE
ENSG00000124784	ENST00000379834	ENSP00000369162	RIOK1	RIOK1-001	PRINCIPAL:1	-0.538291	1.06411	117	-1.18	-0.21	0.34	1.52	5183.71	FALSE	TRUE	TRUE
ENSG00000105401	ENST00000222005	ENSP00000222005	CDC37	CDC37-001	PRINCIPAL:1	-0.485244	0.857599	164	-1.0825	-0.315	0.14	1.2225	4852.17	FALSE	TRUE	TRUE
ENSG00000102974	ENST00000264010	ENSP00000264010	CTCF	CTCF-001	PRINCIPAL:1	-0.500045	0.92416	221	-0.91	-0.27	0.21	1.12	4312.75	FALSE	TRUE	TRUE
ENSG00000141867	ENST00000263377	ENSP00000263377	BRD4	BRD4-001	PRINCIPAL:1	-0.402752	0.75371	614	-0.835	-0.335	0.12	0.955	3041.82	FALSE	TRUE	TRUE
ENSG00000171720	ENST00000305264	ENSP00000302967	HDAC3	HDAC3-001	PRINCIPAL:1	-0.310819	0.481991	171	-0.69	-0.39	0.01	0.7	6895.81	FALSE	TRUE	FALSE
ENSG00000073712	ENST00000343279	ENSP00000342858	FERMT2	FERMT2-201	ALTERNATIVE:1	-0.351446	0.513392	166	-0.7	-0.385	0	0.7	6824.4	FALSE	TRUE	FALSE
ENSG00000143384	ENST00000369026	ENSP00000358022	MCL1	MCL1-001	PRINCIPAL:1	-0.389481	0.581942	154	-0.89	-0.355	0.0525	0.9425	6495.6	FALSE	TRUE	FALSE
ENSG00000113712	ENST00000377843	ENSP00000367074	CSNK1A1	CSNK1A1-201	PRINCIPAL:3	-0.35	0.565121	99	-0.745	-0.34	0.01	0.755	6232.34	FALSE	TRUE	FALSE
ENSG00000099956	ENST00000263121	ENSP00000263121	SMARCB1	SMARCB1-001	PRINCIPAL:3	-0.321369	0.536926	168	-0.655	-0.3	0.025	0.68	6002.78	FALSE	TRUE	FALSE
ENSG00000160710	ENST00000368474	ENSP00000357459	ADAR	ADAR-001	PRINCIPAL:3	-0.377636	0.684541	478	-0.9	-0.375	0.17	1.07	5793.09	FALSE	TRUE	FALSE
ENSG00000108061	ENST00000369452	ENSP00000358464	SHOC2	SHOC2-001	PRINCIPAL:1	-0.232482	0.507823	141	-0.6	-0.3	0.21	0.81	5632.72	FALSE	TRUE	FALSE
ENSG00000100749	ENST00000216639	ENSP00000216639	VRK1	VRK1-001	PRINCIPAL:1	-0.392947	0.820242	95	-1.01	-0.37	0.325	1.335	5627.93	FALSE	TRUE	FALSE
ENSG00000086758	ENST00000262854	ENSP00000262854	HUWE1	HUWE1-201	PRINCIPAL:1	-0.076728	0.389788	1577	-0.35	-0.1	0.17	0.52	5530.24	FALSE	TRUE	FALSE
ENSG00000175592	ENST00000312562	ENSP00000310170	FOSL1	FOSL1-001	PRINCIPAL:1	-0.311293	0.577702	147	-0.695	-0.25	0.125	0.82	5408.06	FALSE	TRUE	FALSE
ENSG00000073578	ENST00000264932	ENSP00000264932	SDHA	SDHA-001	PRINCIPAL:1	-0.237173	0.517553	283	-0.575	-0.23	0.13	0.705	5377.61	FALSE	TRUE	FALSE
ENSG00000132155	ENST00000251849	ENSP00000251849	RAF1	RAF1-001	PRINCIPAL:1	-0.113085	0.415039	201	-0.4	-0.12	0.16	0.56	5338.63	FALSE	TRUE	FALSE
ENSG00000100714	ENST00000216605	ENSP00000216605	MTHFD1	MTHFD1-019	PRINCIPAL:1	-0.120557	0.447292	323	-0.43	-0.18	0.175	0.605	5328.56	FALSE	TRUE	FALSE
ENSG00000018408	ENST00000465804	ENSP00000419465	WWTR1	WWTR1-001	PRINCIPAL:1	-0.0892778	0.40646	180	-0.41	-0.13	0.2025	0.6125	5244.15	FALSE	TRUE	FALSE
ENSG00000162613	ENST00000370768	ENSP00000359804	FUBP1	FUBP1-002	PRINCIPAL:1	-0.0328125	0.393544	224	-0.32	-0.04	0.19	0.51	5182.94	FALSE	TRUE	FALSE
ENSG00000105173	ENST00000262643	ENSP00000262643	CCNE1	CCNE1-001	PRINCIPAL:1	-0.157826	0.496422	138	-0.4975	-0.19	0.2575	0.755	4895.25	FALSE	TRUE	FALSE
ENSG00000107263	ENST00000372190	ENSP00000361264	RAPGEF1	RAPGEF1-201	PRINCIPAL:4	-0.162773	0.493828	458	-0.5375	-0.17	0.18	0.7175	4843.21	FALSE	TRUE	FALSE
ENSG00000123374	ENST00000266970	ENSP00000266970	CDK2	CDK2-001	PRINCIPAL:1	0.03032	0.41176	125	-0.23	-0.01	0.32	0.55	4568.81	FALSE	TRUE	FALSE
ENSG00000164654	ENST00000340080	ENSP00000339881	MIOS	MIOS-001	PRINCIPAL:1	-0.1397	0.544518	200	-0.57	-0.175	0.28	0.85	4323.09	FALSE	TRUE	FALSE
ENSG00000197063	ENST00000357736	ENSP00000350369	MAFG	MAFG-001	PRINCIPAL:1	0.242794	0.388871	68	-0.0125	0.29	0.52	0.5325	6071.52	FALSE	FALSE	FALSE
ENSG00000168036	ENST00000396185	ENSP00000379488	CTNNB1	CTNNB1-002	PRINCIPAL:1	0.192042	0.299442	240	-0.0225	0.205	0.42	0.4425	5720.2	FALSE	FALSE	FALSE
ENSG00000177565	ENST00000457928	ENSP00000413251	TBL1XR1	TBL1XR1-002	PRINCIPAL:1	0.121732	0.301844	127	-0.06	0.13	0.33	0.39	5534.33	FALSE	FALSE	FALSE
ENSG00000253729	ENST00000314191	ENSP00000313420	PRKDC	PRKDC-201	PRINCIPAL:4	0.173331	0.334546	1180	-0.03	0.18	0.4	0.43	5345.57	FALSE	FALSE	FALSE
ENSG00000051382	ENST00000289153	ENSP00000289153	PIK3CB	PIK3CB-201	PRINCIPAL:1	0.100576	0.343857	243	-0.1	0.1	0.345	0.445	5289.79	FALSE	FALSE	FALSE
ENSG00000180433	ENST00000368144	ENSP00000357126	OR6K6	OR6K6-001	PRINCIPAL:1	0.182963	0.387383	108	-0.05	0.245	0.43	0.48	5073.68	FALSE	FALSE	FALSE
ENSG00000079999	ENST00000393623	ENSP00000377245	KEAP1	KEAP1-002	PRINCIPAL:1	0.183209	0.379536	296	-0.04	0.21	0.4725	0.5125	5064.11	FALSE	FALSE	FALSE
ENSG00000004487	ENST00000400181	ENSP00000383042	KDM1A	KDM1A-002	ALTERNATIVE:2	0.12245	0.340649	298	-0.0875	0.13	0.36	0.4475	5044.68	FALSE	FALSE	FALSE
ENSG00000020922	ENST00000323929	ENSP00000325863	MRE11A	MRE11A-001	PRINCIPAL:2	0.180368	0.463042	136	-0.0825	0.28	0.5225	0.605	5039.44	FALSE	FALSE	FALSE
ENSG00000100030	ENST00000215832	ENSP00000215832	MAPK1	MAPK1-001	PRINCIPAL:1	0.103793	0.346761	116	-0.13	0.105	0.325	0.455	4795.84	FALSE	FALSE	FALSE
ENSG00000113522	ENST00000378823	ENSP00000368100	RAD50	RAD50-201	MINOR	0.165738	0.384112	183	-0.085	0.16	0.475	0.56	4751.3	FALSE	FALSE	FALSE
ENSG00000171552	ENST00000307677	ENSP00000302564	BCL2L1	BCL2L1-004	PRINCIPAL:1	0.0442727	0.369059	110	-0.1625	0.05	0.3	0.4625	4723.12	FALSE	FALSE	FALSE
ENSG00000180228	ENST00000325748	ENSP00000318176	PRKRA	PRKRA-001	PRINCIPAL:1	0.0241558	0.385444	77	-0.25	0.01	0.28	0.53	4700.44	FALSE	FALSE	FALSE
ENSG00000184634	ENST00000333646	ENSP00000333125	MED12	MED12-201	ALTERNATIVE:2	0.155291	0.378223	860	-0.1	0.17	0.44	0.54	4608.79	FALSE	FALSE	FALSE
ENSG00000125618	ENST00000429538	ENSP00000395498	PAX8	PAX8-001	PRINCIPAL:1	0.0436434	0.389357	258	-0.2075	0.025	0.33	0.5375	4583.41	FALSE	FALSE	FALSE
ENSG00000145604	ENST00000274255	ENSP00000274255	SKP2	SKP2-002	PRINCIPAL:1	0.0641259	0.387275	143	-0.235	0.05	0.34	0.575	4316.08	FALSE	FALSE	FALSE
ENSG00000176555	ENST00000319988	ENSP00000321447	OR4S1	OR4S1-001	PRINCIPAL:1	0.0578218	0.429017	101	-0.22	0.08	0.34	0.56	3822.91	FALSE	FALSE	FALSE
ENSG00000179295	ENST00000351677	ENSP00000340944	PTPN11	PTPN11-001	PRINCIPAL:1	0.0607738	0.46388	168	-0.2225	0.14	0.3725	0.595	3431.38	FALSE	FALSE	FALSE
ENSG00000172208	ENST00000302329	ENSP00000307751	OR4X2	OR4X2-002	PRINCIPAL:1	0.036	0.585541	105	-0.12	0.15	0.4	0.52	2617.28	FALSE	FALSE	FALSE
ENSG00000112742	ENST00000369798	ENSP00000358813	TTK	TTK-001	PRINCIPAL:3	-0.301582	1.08756	158	-0.7375	0.095	0.46	1.1975	2134.38	FALSE	FALSE	FALSE
ENSG00000111642	ENST00000357008	ENSP00000349508	CHD4	CHD4-202	PRINCIPAL:3	-0.0157122	0.641791	681	-0.31	0.12	0.46	0.77	1665.77	FALSE	FALSE	FALSE
